# Supplementary material for: A Smartphone-Based Self-management Intervention for Individuals With Bipolar Disorder (LiveWell): Empirical and Theoretical Framework, Intervention Design, and Study Protocol for a Randomized Controlled Trial
Source: JMIR Res Protoc. 2022 Feb 21;11(2):e30710. doi: 10.2196/30710 (PMC8902672; doi:10.2196/30710)
Supplement: Multimedia Appendix 1 [file resprot_v11i2e30710_app1.xlsx]

## Sheet: DomDetTech Summary
Domain	Determinant	Determinant Definitions	Behavior Change Technique (BCT)	SA	CS
Motivation	Identity	Self-perception of personal characteristics, social roles and types that form a set of standards guiding behavior.	Incompatible beliefs	1	0		SA - Smartphone App BCT	True = 1 False = 0
			Valued self-identity	1	1		CS - Coaching Scripts BCT
	Norms	Beliefs about whether others would approve or disapprove of a behavior (injunctive) and desire to comply with others (compliance). Beliefs about whether others engage in a behavior (descriptive) and desire to be like others (identification).	Social comparison	1	1
			Information about others' approval	1	0		See Codebook for BCT definitions
			Credible source	1	1
	Attitudes & Perceptions	Beliefs about the tangible costs and benefits (instrumental attitude/expectation) or emotional consequences (affective attitude/expectation) of engaging in a behavior. Beliefs about one’s susceptibility to a health condition and the severity of the health condition (risk susceptibility and severity perceptions).	Information about health consequences	1	1
			Anticipated regret	1	0
			Information about social and environmental consequences	1	1
			Pros and cons [decisional balance]	1	0
			Comparative imagining of future outcomes	1	0
			Monitoring of emotional consequences	0	1
			Information about emotional consequences	1	0
			Elicit-provide-elicit	0	1
			Desire-ability-reason-need questions	0	1
	Insight	Awareness of having a health condition, presence of symptoms and consequences, and need for treatment.	Guided discovery	1	1
	Knowledge	Awareness of information necessary to support active participation in management of a health condition.	Information about antecedents	1	0
			Information about a health condition	1	1
			Information about treatment of a health condition	1	0
			Information about effective self-regulation	1	0
			Information on application use	1	1
	Self-Efficacy	Beliefs about personal ability to perform a target behavior.	Persuasion about capability	1	0
			Mental rehearsal of successful performance	1	0
			Focus on past success	1	0
			Self-talk	1	0
			Affirmation	0	1
			Emphasize autonomy	0	1
	Intention	Explicit decision to engage in a target behavior to achieve an outcome.	Elicit commitment	1	1
			Agenda mapping	0	1
			Summarize the plan	0	1
Volition	Goal Setting	Identification of a target behavior to engage in to achieve an outcome.	Process goal	1	1
			Outcome goal	1	1
	Planning	Specific plans for engaging in a target behavior (task) or overcoming obstacles to engaging in a target behavior (coping).	Implementation intentions	1	1
			Task planning	1	1
			Coping planning	1	1
			Brainstorming	0	1
			Consider change options	0	1
	Monitoring	Maintaining awareness of engagement in a target behavior.	Self-monitoring of behavior	1	1
			Self-monitoring of outcomes of behavior	1	1
	Evaluation	Detecting degree of alignment between actual behavior and target behavior.	Discrepancy between current behavior and goal	1	1
			Feedback on behavior	1	1
			Feedback on outcome of behavior	1	0
	Adjustment	Based on monitoring and evaluation: acknowledge success and maintain or refocus current goals and plans; or understand problems, identify solutions and make changes in current goals and plans.	Review behavior goals	1	1
			Review outcome goals	1	1
			Review plans	1	0
	Practice	Repetition of an action or its elements to learn or improve a capability.	Behavioral rehearsal	1	0
			Habit formation	1	0
			Habit reversal	1	0
			Graded tasks	1	0
Environment	Support & Obstruction	Direct informational, emotional, and/or tangible physical input from others that facilitates (support) or hinders (obstruction) engagement in a behavior.	Restructuring the social environment	1	0
			Social support - unspecified	1	1
			Social support - accountability	1	0
			Social support - feedback	1	0
			Social support - treatment	1	0
			Social support - support group	1	0
			Social support - practical	1	1
			Social support - emotional	1	0
			Permission to provide information and advice	0	1
			Open-ended questions	0	1
			Reflective statements	0	1
			Summary statements	0	1
			Support change and/or persistence	0	1
	Resources & Constraints	Physical conditions of a situation that facilitate (resources) or hinder (constraints) engagement in a behavior.	Restructuring the physical environment	1	0
			Adding objects to the environment	1	0
	Reinforcement	Increasing the probability of a behavior by arranging a contingency between the behavior and a consequence that follows the behavior.	Social reward [positive reinforcement]	0	1
			Self-reward	1	0
	Prompts	Physical or social stimulus that acts as a reminder to engage in a behavior.	Introduce cues	1	1
			Reducing exposure to cues for the behavior	1	0
Capabilities	Executive Function	Cognitive capacities such as working memory, inhibitory control, and mental flexibility.	Pharmacological support	1	0
	Skills	Abilities acquired or developed through practice.	Instruction on how to perform a behavior	1	0
			Behavioral experiments	1	0
			Behavioral substitution	1	0
			Generalization of a target behavior	1	0
			Reduce negative emotions [stress management]	1	0
			Conserving mental resources	1	1
			Framing/reframing	1	0
			Observing	1	0
			Accepting	1	0
			Describing	1	0
			Engage in activity	1	0
			Relaxation training	1	0
			Total BCTs	65	39	80

## Sheet: DomDetTech PP
Smartphone Application							Coaching Scripts							Smartphone Application Foundations							Smartphone Application Toolbox							Smartphone Application Wellness Plan							Smartphone Application Daily Check In							Smartphone Application Daily Review							Smartphone Application Weekly Check In
Domains	PP	Determinants	PP	Techniques	PP		Domains	PP	Determinants	PP	Techniques	PP		Domains	PP	Determinants	PP	Techniques	PP		Domains	PP	Determinants	PP	Techniques	PP		Domains	PP	Determinants	PP	Techniques	PP		Domains	PP	Determinants	PP	Techniques	PP		Domains	PP	Determinants	PP	Techniques	PP		Domains
Motivation	40.09	Knowledge	16.08	Information on application use	5.1		Motivation	49.5295	Knowledge	12.0917	Information on application use	7.7208		Motivation	54.9008	Knowledge	24.4246	Information about a health condition	14.1865		Motivation	52.029	Knowledge	21.9203	Information about effective self-regulation	11.5942		Volition	37.5	Planning	18.75	Implementation intentions	18.75		Volition	100	Monitoring	100	Self-monitoring of behavior	75		Volition	38.4845	Evaluation	14.0513	Feedback on outcome of behavior	9.9642		Volition
				Information about a health condition	4.17						Information about a health condition	4.37092						Information on application use	6.07143						Information about a health condition	4.27536				Evaluation	9.375	Discrepancy between current behavior and goal	9.375						Self-monitoring of outcomes of behavior	25						Feedback on behavior	3.03302
				Information about treatment of a health condition	4.1				Self-Efficacy	11.0542	Emphasize autonomy	7.42308						Information about treatment of a health condition	2.67857						Information about treatment of a health condition	4.23913				Goal Setting	6.25	Process goal	6.25													Discrepancy between current behavior and goal	1.0541
				Information about effective self-regulation	1.43						Affirmation	3.63116						Information about antecedents	0.892857						Information on application use	1.32246				Monitoring	3.125	Self-monitoring of behavior	3.125											Planning	8.14439	Coping planning	4.10203
				Information about antecedents	1.27				Intention	10.3878	Agenda mapping	8.68708						Information about effective self-regulation	0.595238						Information about antecedents	0.48913		Capabilities	31.25	Skills	31.25	Conserving mental resources	31.25													Task Planning	2.4115
		Attitudes & Perceptions	14.08	Information about health consequences	9.58						Summarize the plan	1.43335				Attitudes & Perceptions	18.1746	Information about health consequences	12.4206				Attitudes & Perceptions	16.3768	Information about health consequences	10.3261		Motivation	25	Insight	12.5	Guided discovery	12.5													Implementation intentions	1.63087
				Pros and cons [decisional balance]	2.04						Elicit commitment	0.26738						Information about social and environmental consequences	3.37302						Information about emotional consequences	3.4058				Knowledge	12.5	Information about a health condition	12.5											Adjustment	6.5185	Review behavior goals	6.34944
				Information about social and environmental consequences	1.26				Attitudes & Perceptions	9.44922	Desire-ability-reason-need Questions	4.8297						Pros and cons [decisional balance]	1.78571						Information about social and environmental consequences	0.905797		Environment	6.25	Support & Obstruction	6.25	Social support - unspecified	6.25													Review plans	0.149165
				Information about emotional consequences	0.72						Elicit-provide-elicit	2.01681						Comparative imagining of future outcomes	0.595238						Pros and cons [decisional balance]	0.76087																				Review outcome goals	0.0198886
				Comparative imagining of future outcomes	0.4						Information about health consequences	1.90826				Norms	5.70437	Social comparison	3.42262						Comparative imagining of future outcomes	0.76087																		Monitoring	4.75835	Self-monitoring of outcomes of behavior	2.94103
				Anticipated regret	0.07						Monitoring of emotional consequences	0.367647						Credible source	1.68651						Anticipated regret	0.217391																				Self-monitoring of behavior	1.81732
		Norms	4.78	Social comparison	2.53						Information about social and environmental consequences	0.326797						Information about others' approval	0.595238				Identity	4.78261	Valued self-identity	4.34783																		Practice	4.465	Behavioral rehearsal	3.44073
				Credible source	1.88				Insight	4.53431	Guided discovery	4.53431				Insight	2.97619	Guided discovery	2.97619						Incompatible beliefs	0.434783																				Graded tasks	0.94471
				Information about others' approval	0.38				Norms	1.6446	Social comparison	1.10772				Self-Efficacy	2.43056	Verbal persuasion about capability	1.83532				Insight	4.34783	Guided discovery	4.34783																				Habit reversal	0.0596659
		Insight	2.36	Guided Discovery	2.36						Credible cource	0.536881						Focus on past success	0.595238				Norms	2.75362	Credible source	2.10145																				Habit formation	0.0198886
		Self-Efficacy	1.48	Focus on past success	0.97				Identity	0.367647	Valued self-identity	0.367647				Intention	1.19048	Elicit commitment	1.19048						Social comparison	0.434783																		Goal Setting	0.546937	Process goal	0.412689
				Verbal persuasion about capability	0.47		Volition	27.9333	Planning	14.5672	Coping planning	7.1836		Volition	24.2989	Planning	14.7156	Implementation intentions	7.17593						Information about others' approval	0.217391																				Outcome goal	0.134248
				Self-talk	0.03						Task planning	3.66151						Task Planning	6.94444				Self-Efficacy	1.41304	Verbal persuasion about capability	0.797101																Motivation	37.8746	Knowledge	14.7789	Information on application use	5.66826
				Mental rehearsal of successful performance	0.01						Consider change options	1.96078						Coping planning	0.595238						Focus on past success	0.253623																				Information about treatment of a health condition	4.34566
		Identity	0.82	Valued self-identity	0.72						Brainstorming	1.49393				Monitoring	4.375	Self-monitoring of behavior	4.1369						Self-talk	0.253623																				Information about a health condition	3.14903
				Incompatible beliefs	0.09						Implementation Intentions	0.26738						Self-monitoring of outcomes of behavior	0.238095						Mental rehearsal of successful performance	0.108696																				Information about antecedents	1.45684
		Intention	0.49	Elicit commitment	0.49				Adjustment	5.04838	Review behavior goals	4.72159				Goal Setting	3.57143	Process goal	2.97619				Intention	0.434783	Elicit commitment	0.434783																				Information about effective self-regulation	0.159109
Volition	35.81	Evaluation	11.4	Feedback on outcome of behavior	7.87						Review outcome goals	0.326797						Outcome goal	0.595238		Capabilities	19.2754	Skills	19.1304	Instruction on how to perform a behavior	6.9686																		Attitudes & Perceptions	13.758	Information about health consequences	9.47196
				Feedback on behavior	2.48				Goal Setting	3.6127	Process goal	2.69767				Evaluation	1.04167	Feedback on behavior	1.04167						Reduce negative emotions [stress management]	2.80193																				Pros and cons [decisional balance]	2.30211
				Discrepancy between current behavior and goal	1.05						Outcome goal	0.915033				Practice	0.595238	Behavioral rehearsal	0.595238						Relaxation training	1.95652																				Information about social and environmental consequences	1.13862
		Planning	8.33	Coping planning	3.5				Evaluation	2.64961	Feedback on behavior	2.38223		Environment	13.2275	Support & Obstruction	12.2354	Social support - treatment	4.56349						Behavioral experiments	1.84783																				Information about emotional consequences	0.447494
				Task Planning	2.57						Discrepancy between current behavior and goal	0.26738						Restructuring the social environment	2.97619						Observing	1.84783																				Comparative imagining of future outcomes	0.338107
				Implementation intentions	2.26				Monitoring	2.05543	Self-monitoring of behavior	1.76131						Social support - feedback	1.78571						Behavioral substitution	1.55797																				Anticipated regret	0.0596659
		Monitoring	5.89	Self-monitoring of outcomes of behavior	3.95						Self-monitoring of outcomes of behavior	0.294118						Social support - unspecified	1.71958						Accepting	1.15942																		Norms	5.1064	Social comparison	2.79932
				Self-monitoring of behavior	1.93		Environment	22.0024	Support & Obstruction	18.8277	Open-ended questions	5.91185						Social support - support group	1.19048						Engage in activity	0.942029																				Credible source	1.91925
		Adjustment	5.24	Review behavior goals	5.06						Social support - practical	3.51307				Resources & Constraints	0.793651	Adding objects to the environment	0.595238						Conserving mental resources	0.0483092																				Information about others' approval	0.387828
				Review plans	0.12						Permission to provide information and advice	3.47923						Restructuring the physical environment	0.198413				Executive Function	0.144928	Pharmacological support	0.144928																		Insight	1.96897	Guided Discovery	1.96897
				Review outcome goals	0.06						Social support - unspecified	2.99985				Prompts	0.198413	Introduce cues	0.198413		Volition	15.6522	Planning	5.48792	Implementation intentions	2.42754																		Self-Efficacy	1.43695	Focus on past success	1.13365
		Practice	4.09	Behavioral rehearsal	2.9						Support change/persistence	2.27007		Capabilities	7.57275	Skills	7.57275	Instruction on how to perform a behavior	3.57143						Coping planning	1.99517																				Persuasion about capability	0.303302
				Graded tasks	1.11						Reflective statements	0.326797						Framing/reframing	1.4881						Task Planning	1.06522																		Intention	0.447494	Commitment	0.447494
				Habit reversal	0.05						Summary statements	0.326797						Conserving mental resources	1.19048				Practice	4.76087	Graded tasks	3.36957																		Identity	0.377884	Valued self-identity	0.318218
				Habit formation	0.03				Reinforcement	1.80216	Social reward [positive reinforcement]	1.80216						Behavioral experiments	0.595238						Behavioral rehearsal	1.24638																				Incompatible beliefs	0.0596659
		Goal Setting	0.85	Process goal	0.7				Prompts	1.37255	Introduce cues	1.37255						Behavioral substitution	0.429894						Habit formation	0.144928																Environment	13.2922	Support & Obstruction	11.1177	Social support - feedback	4.54952
				Outcome goal	0.15		Capabilities	0.534759	Skills	0.534759	Conserving mental resources	0.534759						Generalization of a target behavior	0.297619				Monitoring	2.32126	Self-monitoring of outcomes of behavior	1.61353																				Social support - treatment	3.87828
Environment	13.01	Support & Obstruction	11.01	Social support - feedback	4.07																				Self-monitoring of behavior	0.707729																				Restructuring the social environment	1.19332
				Social support - treatment	3.72																		Evaluation	1.343	Discrepancy between current behavior and goal	1.343																				Social support (unspecified)	0.656325
				Restructuring the social environment	1.53																		Adjustment	0.884058	Review behavior goals	0.449275																				Social support - support group	0.477327
				Social support - unspecified	0.7																				Review outcome goals	0.434783																				Social support - accountability	0.198886
				Social support - support group	0.47																		Goal Setting	0.855072	Process goal	0.855072																				Social support (emotional)	0.0894988
				Social support - accountability	0.32																Environment	13.0435	Support & Obstruction	11.2077	Restructuring the social environment	3.26087																				Social support (practical)	0.0745823
				Social support - emotional	0.13																				Social support - feedback	3.07971																		Prompts	1.20658	Introduce cues	1.20658
				Social support - practical	0.07																				Social support - treatment	2.68116																		Resources & Constraints	0.788915	Restructuring the physical environment	0.656325
		Prompts	1.04	Introduce cues	1.01																				Social support - accountability	1.53382																				Adding objects to the environment	0.132591
				Reducing exposure to cues for the behavior	0.03																				Social support - emotional	0.543478																		Reinforcement	0.178998	Self-reward	0.178998
		Resources & Constraints	0.75	Restructuring the physical environment	0.57																				Social support - practical	0.108696																Capabilities	9.03606	Skills	9.00623	Instruction on how to perform a behavior	2.76452
				Adding objects to the environment	0.18																		Prompts	0.700483	Introduce cues	0.386473																				Relaxation training	1.40878
		Reinforcement	0.2	Self-reward	0.2																				Reducing exposure to cues for the behavior	0.31401																				Engage in activity	1.37232
Capabilities	10.06	Skills	10.02	Instruction on how to perform a behavior	3.22																		Resources & Constraints	0.628019	Restructuring the physical environment	0.338164																				Reduce negative emotions [stress management]	1.01432
				Relaxation training	1.32																				Adding objects to the environment	0.289855																				Behavioral experiments	0.636436
				Engage in activity	1.19																		Reinforcement	0.507246	Self-reward	0.507246																				Observing	0.527049
				Reduce negative emotions [stress management]	1.1																																									Framing/reframing	0.517104
				Behavioral experiments	0.75																																									Accepting	0.348051
				Observing	0.62																																									Behavioral substitution	0.238663
				Framing/reframing	0.53																																									Conserving mental resources	0.119332
				Conserving mental resources	0.43																																									Describing	0.0596659
				Accepting	0.4																																							Executive Function	0.0298329	Pharmacological support	0.0298329
				Behavioral substitution	0.39																																					None	1.31265	None	1.31265	None	1.31265
				Describing	0.05
				Generalization of a target behavior	0.02
		Executive Function	0.04	Pharmacological support	0.04
None	1.04	None	1.04	None	1.04
[truncated: 5 more columns]

## Sheet: Targets DomDetTech PP
Smartphone Application									Smartphone Application Foundations									Smartphone Application Toolbox									Smartphone Application Wellness Plan									Smartphone Application Daily Check In									Smartphone Application Daily Review
Targets	PP	Domains	PP	Determinants	PP	Techniques	PP		Targets	PP	Domains	PP	Determinants	PP	Techniques	PP		Targets	PP	Domains	PP	Determinants	PP	Techniques	PP		Targets	PP	Domains	PP	Determinants	PP	Techniques	PP		Targets	PP	Domains	PP	Determinants	PP	Techniques	PP		Targets	PP	Domains	PP	Determinants
Manage Signs & Symptoms	39.4156	Volition	16.8421	Evaluation	5.59614	Feedback on outcome of behavior	5.58435		Manage Signs & Symptoms	33.6706	Motivation	17.2024	Knowledge	10.7341	Information about a health condition	7.93651		Manage Signs & Symptoms	32.3913	Motivation	15.0725	Attitudes & Perceptions	5.94203	Information about health consequences	2.97101		MSS	40.625	Motivation	25	Insight	12.5	Guided Discovery	12.5		Medication	25	Volition	25	Monitoring	25	Self-monitoring of behavior	25		Manage Signs & Symptoms	39.8767	Volition	17.2434	Evaluation
						Feedback on behavior	0.0117813								Information on application use	1.60714								Information about emotional consequences	2.53623						Knowledge	12.5	Information about a health condition	12.5		Sleep	25	Volition	25	Monitoring	25	Self-monitoring of behavior	25						Adjustment
				Monitoring	3.90748	Self-monitoring of outcomes of behavior	2.40339								Information about treatment of a health condition	1.19048								Information about social and environmental consequences	0.434783				Volition	15.625	Planning	12.5	Implementation intentions	12.5		Routine	25	Volition	25	Monitoring	25	Self-monitoring of behavior	25
						Self-monitoring of behavior	1.50408						Attitudes & Perceptions	3.39286	Information about health consequences	2.5						Knowledge	4.27536	Information about effective self-regulation	3.04348						Monitoring	3.125	Self-monitoring of behavior	3.125		MSS	25	Volition	25	Monitoring	25	Self-monitoring of outcomes of behavior	25						Monitoring
				Adjustment	2.73327	Review behavior goals	2.70971								Comparative imagining of future outcomes	0.595238								Information about a health condition	1.23188		Medication	15.625	Capabilities	12.5	Skills	12.5	Conserving mental resources	12.5
						Review plans	0.0235627								Information about social and environmental consequences	0.297619						Identity	2.3913	Valued self-identity	2.3913				Volition	3.125	Evaluation	3.125	Discrepancy between current behavior and goal	3.125															Practice
				Planning	2.59451	Implementation intentions	1.37318						Insight	1.5873	Guided Discovery	1.5873						Insight	1.30435	Guided Discovery	1.30435		All	12.5	Capabilities	12.5	Skills	12.5	Conserving mental resources	12.5
						Task Planning	0.977851						Norms	1.4881	Social comparison	1.4881						Self-Efficacy	0.869565	Verbal persuasion about capability	0.57971		SMARTS	12.5	Volition	12.5	Goal Setting	6.25	Process goal	6.25															Planning
						Coping planning	0.243481				Volition	10.8466	Planning	7.57275	Task Planning	4.7619								Focus on past success	0.144928						Planning	6.25	Implementation intentions	6.25
				Practice	1.96356	Behavioral rehearsal	1.27238								Implementation intentions	2.81085								Self-talk	0.144928		Build Support	12.5	Environment	6.25	Support & Obstruction	6.25	Social support (unspecified)	6.25
						Graded tasks	0.691172						Monitoring	2.52976	Self-monitoring of behavior	2.52976						Norms	0.289855	Credible source	0.289855				Capabilities	6.25	Skills	6.25	Conserving mental resources	6.25															Goal Setting
				Goal Setting	0.0471254	Process goal	0.0471254						Practice	0.595238	Behavioral rehearsal	0.595238				Volition	7.46377	Planning	3.69565	Implementation intentions	1.99275		Sleep	3.125	Volition	3.125	Evaluation	3.125	Discrepancy between current behavior and goal	3.125													Motivation	14.3762	Knowledge
		Motivation	14.5387	Knowledge	7.65682	Information about a health condition	2.83276						Evaluation	0.14881	Feedback on behavior	0.14881								Coping planning	1.15942		Routine	3.125	Volition	3.125	Evaluation	3.125	Discrepancy between current behavior and goal	3.125
						Information on application use	2.53063				Environment	4.29894	Support & Obstruction	3.7037	Social support - treatment	1.38889								Task Planning	0.543478
						Information about treatment of a health condition	1.39805								Social support - feedback	1.19048						Practice	3.55072	Graded tasks	3.11594
						Information about antecedents	0.565504								Social support (unspecified)	1.12434								Behavioral rehearsal	0.434783																								Attitudes & Perceptions
						Information about effective self-regulation	0.329877						Resources & Constraints	0.595238	Adding objects to the environment	0.595238						Monitoring	0.217391	Self-monitoring of outcomes of behavior	0.217391
				Attitudes & Perceptions	2.81338	Information about health consequences	2.01225				Capabilities	1.32275	Skills	1.32275	Instruction on how to perform a behavior	0.595238				Capabilities	5.36232	Skills	5.36232	Instruction on how to perform a behavior	1.73913
						Information about emotional consequences	0.549796								Behavioral substitution	0.429894								Engage in activity	0.942029
						Information about social and environmental consequences	0.164939								Generalization of a target behavior	0.297619								Behavioral substitution	0.869565
						Comparative imagining of future outcomes	0.0628338		Medication	24.246	Motivation	11.2103	Attitudes & Perceptions	5.15873	Information about health consequences	2.77778								Relaxation training	0.652174																								Insight
						Anticipated regret	0.0235627								Pros and cons [decisional balance]	1.78571								Reduce negative emotions [stress management]	0.57971																								Self-Efficacy
				Insight	1.44518	Guided Discovery	1.44518								Information about social and environmental consequences	0.595238								Observing	0.57971
				Norms	1.03676	Social comparison	0.604775						Norms	2.97619	Social comparison	1.4881				Environment	4.49275	Support & Obstruction	4.34783	Social support - feedback	2.13768																								Norms
						Credible source	0.40842								Credible source	0.892857								Restructuring the social environment	1.15942
						Information about others' approval	0.0235627								Information about others' approval	0.595238								Social support - treatment	0.724638
				Self-Efficacy	1.03676	Focus on past success	0.91109						Knowledge	1.88492	Information about a health condition	0.892857								Social support - accountability	0.108696																								Intention
						Verbal persuasion about capability	0.109959								Information about antecedents	0.595238								Social support (practical)	0.108696																								Identity
						Self-talk	0.0157085								Information about treatment of a health condition	0.396825								Social support (emotional)	0.108696																						Environment	4.32246	Support & Obstruction
				Identity	0.392711	Valued self-identity	0.392711						Self-Efficacy	0.595238	Verbal persuasion about capability	0.595238						Resources & Constraints	0.144928	Restructuring the physical environment	0.144928
				Intention	0.157085	Commitment	0.157085						Intention	0.595238	Elicit commitment	0.595238		All	13.3333	Motivation	9.85507	Knowledge	7.24638	Information about effective self-regulation	7.24638
		Environment	4.24128	Support & Obstruction	3.96638	Social support - feedback	1.96356				Environment	5.35714	Support & Obstruction	4.96032	Social support - treatment	2.57937						Insight	0.869565	Guided Discovery	0.869565
						Social support - treatment	0.987014								Restructuring the social environment	1.78571						Attitudes & Perceptions	0.652174	Comparative imagining of future outcomes	0.326087
						Social support (unspecified)	0.48958								Social support - feedback	0.595238								Anticipated regret	0.217391
						Restructuring the social environment	0.337732						Resources & Constraints	0.198413	Restructuring the physical environment	0.198413								Pros and cons [decisional balance]	0.108696																								Prompts
						Social support - support group	0.141376						Prompts	0.198413	Introduce cues	0.198413						Intention	0.434783	Elicit commitment	0.434783																								Resources & Constraints
						Social support (practical)	0.0235627				Volition	4.80159	Planning	3.96825	Implementation intentions	2.97619						Identity	0.217391	Valued self-identity	0.217391
						Social support - accountability	0.0117813								Coping planning	0.595238						Norms	0.217391	Credible source	0.217391																								Reinforcement
						Social support (emotional)	0.0117813								Task Planning	0.396825						Self-Efficacy	0.217391	Focus on past success	0.108696																						Capabilities	3.93463	Skills
				Resources & Constraints	0.133522	Adding objects to the environment	0.0942507						Monitoring	0.535714	Self-monitoring of behavior	0.535714								Self-talk	0.108696
						Restructuring the physical environment	0.0392711						Evaluation	0.297619	Feedback on behavior	0.297619				Environment	1.95652	Support & Obstruction	1.11111	Social support - accountability	0.555556
				Prompts	0.0942507	Introduce cues	0.0942507				Capabilities	2.87698	Skills	2.87698	Framing/reframing	1.4881								Social support - feedback	0.507246
				Reinforcement	0.0471254	Self-reward	0.0471254								Instruction on how to perform a behavior	0.793651								Restructuring the social environment	0.0483092
		Capabilities	3.79359	Skills	3.79359	Engage in activity	1.18599								Behavioral experiments	0.595238						Reinforcement	0.507246	Self-reward	0.507246
						Relaxation training	1.01843		All	13.631	Motivation	11.6071	Knowledge	5.45635	Information on application use	3.86905						Prompts	0.241546	Introduce cues	0.169082
						Instruction on how to perform a behavior	0.50267								Information about a health condition	0.992063								Reducing exposure to cues for the behavior	0.0724638
						Reduce negative emotions [stress management]	0.384857								Information about effective self-regulation	0.595238						Resources & Constraints	0.0966184	Restructuring the physical environment	0.0966184																				Sleep	22.0366	Volition	10.6006	Evaluation
						Observing	0.361294						Attitudes & Perceptions	3.1746	Information about health consequences	2.57937				Volition	0.797101	Monitoring	0.289855	Self-monitoring of behavior	0.289855
						Behavioral substitution	0.175411								Information about social and environmental consequences	0.595238						Practice	0.289855	Behavioral rehearsal	0.144928
						Framing/reframing	0.0942507						Self-Efficacy	1.83532	Verbal persuasion about capability	1.24008								Habit formation	0.144928																								Planning
						Describing	0.0471254								Focus on past success	0.595238						Adjustment	0.217391	Review behavior goals	0.217391
						Generalization of a target behavior	0.0235627						Intention	0.595238	Elicit commitment	0.595238				Capabilities	0.724638	Skills	0.57971	Behavioral experiments	0.434783
Sleep	18.2721	Volition	8.61137	Evaluation	4.09833	Feedback on behavior	1.97141						Insight	0.396825	Guided Discovery	0.396825								Instruction on how to perform a behavior	0.0483092																								Adjustment
						Feedback on outcome of behavior	1.61012						Norms	0.14881	Social comparison	0.14881								Reduce negative emotions [stress management]	0.0483092
						Discrepancy between current behavior and goal	0.516808				Capabilities	1.19048	Skills	1.19048	Conserving mental resources	1.19048								Conserving mental resources	0.0483092																								Practice
				Planning	1.55121	Coping planning	0.848256				Volition	0.833333	Goal Setting	0.595238	Outcome goal	0.595238						Executive Function	0.144928	Pharmacological support	0.144928
						Task Planning	0.58514						Monitoring	0.238095	Self-monitoring of outcomes of behavior	0.238095		Build Support	11.087	Motivation	6.37681	Knowledge	3.91304	Information about treatment of a health condition	1.84783
						Implementation intentions	0.117813		Build Support	10.4167	Motivation	6.25	Knowledge	2.67857	Information about a health condition	2.38095								Information about a health condition	1.08696																								Monitoring
				Adjustment	1.03126	Review behavior goals	1.01555								Information about treatment of a health condition	0.297619								Information about effective self-regulation	0.869565
						Review outcome goals	0.0157085						Attitudes & Perceptions	2.08333	Information about health consequences	1.19048								Information on application use	0.108696																								Goal Setting
				Practice	0.878102	Behavioral rehearsal	0.571788								Information about social and environmental consequences	0.892857						Attitudes & Perceptions	1.5942	Information about health consequences	1.5942
						Graded tasks	0.259189						Norms	0.892857	Credible source	0.595238						Insight	0.434783	Guided Discovery	0.434783																						Motivation	7.58751	Attitudes & Perceptions
						Habit reversal	0.0471254								Social comparison	0.297619						Norms	0.434783	Credible source	0.434783
				Monitoring	0.798775	Self-monitoring of outcomes of behavior	0.69235						Insight	0.595238	Guided Discovery	0.595238				Capabilities	3.04348	Skills	3.04348	Instruction on how to perform a behavior	3.04348
						Self-monitoring of behavior	0.106425				Environment	2.38095	Support & Obstruction	2.38095	Restructuring the social environment	1.19048				Environment	0.942029	Support & Obstruction	0.942029	Restructuring the social environment	0.652174
				Goal Setting	0.253691	Process goal	0.206566								Social support - support group	1.19048								Social support - treatment	0.289855																								Knowledge
						Outcome goal	0.0471254				Capabilities	1.78571	Skills	1.78571	Instruction on how to perform a behavior	1.78571				Volition	0.724638	Evaluation	0.492754	Discrepancy between current behavior and goal	0.492754
		Motivation	6.24411	Attitudes & Perceptions	3.63258	Information about health consequences	2.81574		SMARTS	8.43254	Motivation	4.26587	Attitudes & Perceptions	2.67857	Information about health consequences	2.38095						Adjustment	0.057971	Review behavior goals	0.057971
						Pros and cons [decisional balance]	0.463399								Information about social and environmental consequences	0.297619						Practice	0.057971	Behavioral rehearsal	0.057971
						Information about social and environmental consequences	0.20421						Knowledge	1.19048	Information about treatment of a health condition	0.595238						Planning	0.057971	Task Planning	0.0289855																								Norms
						Comparative imagining of future outcomes	0.14923								Information on application use	0.595238								Coping planning	0.0289855
				Knowledge	1.85752	Information on application use	0.754006						Insight	0.396825	Guided Discovery	0.396825						Monitoring	0.057971	Self-monitoring of behavior	0.0289855																								Intention
						Information about treatment of a health condition	0.50267				Volition	3.76984	Goal Setting	2.38095	Process goal	2.38095								Self-monitoring of outcomes of behavior	0.0289855																								Self-Efficacy
						Information about antecedents	0.490889						Planning	1.38889	Implementation intentions	1.38889		Manage Stress	10.4348	Capabilities	5.65217	Skills	5.65217	Instruction on how to perform a behavior	1.5942																						Environment	2.84407	Support & Obstruction
						Information about a health condition	0.109959				Capabilities	0.396825	Skills	0.396825	Instruction on how to perform a behavior	0.396825								Relaxation training	1.30435
				Norms	0.695099	Social comparison	0.600848		Routine	2.02381	Volition	2.02381	Planning	1.19048	Task Planning	1.19048								Observing	1.15942
						Credible source	0.0942507						Monitoring	0.535714	Self-monitoring of behavior	0.535714								Accepting	1.15942
				Intention	0.0471254	Commitment	0.0471254						Evaluation	0.297619	Feedback on behavior	0.297619								Reduce negative emotions [stress management]	0.434783
				Self-Efficacy	0.0117813	Verbal persuasion about capability	0.0117813		Sleep	2.02381	Volition	1.42857	Planning	0.595238	Task Planning	0.595238				Motivation	2.89855	Attitudes & Perceptions	1.5942	Information about health consequences	1.15942																								Resources & Constraints
		Environment	2.30914	Support & Obstruction	1.31166	Social support - treatment	0.808985						Monitoring	0.535714	Self-monitoring of behavior	0.535714								Information about social and environmental consequences	0.434783																								Prompts
						Social support - feedback	0.188501						Evaluation	0.297619	Feedback on behavior	0.297619						Knowledge	0.869565	Information about treatment of a health condition	0.434783																								Reinforcement
						Social support - accountability	0.125668				Motivation	0.595238	Attitudes & Perceptions	0.595238	Information about health consequences	0.595238								Information about effective self-regulation	0.434783																						Capabilities	1.00438	Skills
						Restructuring the social environment	0.0942507		Healthy Habits	1.78571	Motivation	1.19048	Attitudes & Perceptions	0.793651	Information about social and environmental consequences	0.694444						Insight	0.217391	Guided Discovery	0.217391
						Social support - support group	0.0942507								Information about health consequences	0.0992063						Self-Efficacy	0.217391	Verbal persuasion about capability	0.217391
				Resources & Constraints	0.50267	Restructuring the physical environment	0.471254						Knowledge	0.198413	Information about treatment of a health condition	0.198413				Volition	1.15942	Planning	0.710145	Implementation intentions	0.434783
						Adding objects to the environment	0.0314169						Norms	0.198413	Credible source	0.198413								Coping planning	0.275362																								Executive Function
				Prompts	0.447691	Introduce cues	0.447691				Volition	0.595238	Goal Setting	0.595238	Process goal	0.595238						Goal Setting	0.217391	Process goal	0.217391																				Medication	16.0103	Motivation	7.23946	Attitudes & Perceptions
				Reinforcement	0.0471254	Self-reward	0.0471254		Manage Stress	1.19048	Environment	0.595238	Support & Obstruction	0.595238	Social support - treatment	0.595238						Evaluation	0.057971	Discrepancy between current behavior and goal	0.057971
		Capabilities	1.10745	Skills	1.08388	Reduce negative emotions [stress management]	0.628338				Motivation	0.595238	Knowledge	0.297619	Information about antecedents	0.297619						Adjustment	0.057971	Review behavior goals	0.057971
						Instruction on how to perform a behavior	0.298461						Attitudes & Perceptions	0.297619	Information about health consequences	0.297619						Practice	0.057971	Behavioral rehearsal	0.057971
						Behavioral experiments	0.0942507		Outcomes	2.57937	Motivation	1.98413	Knowledge	1.98413	Information about a health condition	1.98413						Monitoring	0.057971	Self-monitoring of behavior	0.0289855
						Framing/reframing	0.0471254				Environment	0.595238	Support & Obstruction	0.595238	Social support (unspecified)	0.595238								Self-monitoring of outcomes of behavior	0.0289855																								Norms
						Accepting	0.0157085													Environment	0.724638	Support & Obstruction	0.724638	Social support (emotional)	0.434783
				Executive Function	0.0235627	Pharmacological support	0.0235627																	Social support - treatment	0.289855
Medication	15.4681	Motivation	7.00597	Attitudes & Perceptions	2.92177	Pros and cons [decisional balance]	1.36271											Healthy Habits	9.13043	Motivation	3.47826	Attitudes & Perceptions	1.5942	Information about health consequences	1.55797																								Knowledge
						Information about health consequences	1.26453																	Information about social and environmental consequences	0.0362319
						Information about social and environmental consequences	0.223845															Knowledge	1.26812	Information on application use	1.21377
						Comparative imagining of future outcomes	0.0471254																	Information about antecedents	0.0543478
						Anticipated regret	0.0235627															Norms	0.289855	Credible source	0.289855																								Insight
				Norms	2.00283	Social comparison	1.0289															Insight	0.217391	Guided Discovery	0.217391																								Identity
						Credible source	0.620484															Self-Efficacy	0.108696	Mental rehearsal of successful performance	0.108696																						Environment	3.97772	Support & Obstruction
						Information about others' approval	0.35344													Volition	2.17391	Monitoring	1.54348	Self-monitoring of outcomes of behavior	1.26087
				Knowledge	1.70437	Information about treatment of a health condition	0.76186																	Self-monitoring of behavior	0.282609
						Information on application use	0.471254															Practice	0.311594	Graded tasks	0.253623
						Information about a health condition	0.329877																	Behavioral rehearsal	0.057971
						Information about antecedents	0.141376															Goal Setting	0.144928	Process goal	0.144928
				Insight	0.188501	Guided Discovery	0.188501															Planning	0.057971	Task Planning	0.057971																								Prompts
				Identity	0.0942507	Incompatible beliefs	0.0942507															Evaluation	0.057971	Discrepancy between current behavior and goal	0.057971																								Resources & Constraints
				Self-Efficacy	0.0471254	Verbal persuasion about capability	0.0471254															Adjustment	0.057971	Review behavior goals	0.057971																						Volition	3.93795	Planning
				Intention	0.0471254	Commitment	0.0471254													Environment	1.88406	Support & Obstruction	1.54589	Social support - accountability	0.869565
		Environment	3.80145	Support & Obstruction	3.44277	Social support - treatment	1.51063																	Social support - treatment	0.434783
						Social support - feedback	1.41376																	Restructuring the social environment	0.241546																								Evaluation
						Restructuring the social environment	0.400566															Prompts	0.241546	Reducing exposure to cues for the behavior	0.241546
						Social support (unspecified)	0.0471254															Resources & Constraints	0.0966184	Restructuring the physical environment	0.0966184
						Social support - support group	0.0471254													Capabilities	1.5942	Skills	1.5942	Behavioral substitution	0.688406																								Adjustment
						Social support (practical)	0.0235627																	Behavioral experiments	0.543478																								Monitoring
				Prompts	0.28537	Introduce cues	0.28537																	Reduce negative emotions [stress management]	0.144928																								Practice
				Resources & Constraints	0.0733061	Adding objects to the environment	0.0575977																	Instruction on how to perform a behavior	0.108696																						Capabilities	0.855211	Skills
						Restructuring the physical environment	0.0157085																	Observing	0.108696
		Volition	3.66321	Planning	1.55906	Coping planning	1.13494											Medication	7.02899	Motivation	3.69565	Attitudes & Perceptions	1.30435	Information about health consequences	0.652174
						Implementation intentions	0.345586																	Pros and cons [decisional balance]	0.652174
						Task Planning	0.0785423															Knowledge	1.08696	Information about a health condition	0.869565																				Build Support	7.99523	Motivation	3.28162	Attitudes & Perceptions
				Evaluation	1.02105	Feedback on outcome of behavior	0.486962																	Information about treatment of a health condition	0.217391
						Discrepancy between current behavior and goal	0.416274															Identity	0.434783	Incompatible beliefs	0.434783
						Feedback on behavior	0.117813															Insight	0.434783	Guided Discovery	0.434783																								Knowledge
				Adjustment	0.50267	Review behavior goals	0.471254															Norms	0.434783	Social comparison	0.217391
						Review outcome goals	0.0314169																	Information about others' approval	0.217391
				Monitoring	0.474395	Self-monitoring of outcomes of behavior	0.40842													Environment	2.17391	Support & Obstruction	1.95652	Restructuring the social environment	0.869565																								Norms
						Self-monitoring of behavior	0.0659755																	Social support - treatment	0.652174
				Practice	0.106032	Behavioral rehearsal	0.106032																	Social support - feedback	0.434783																								Insight
		Capabilities	0.997487	Skills	0.997487	Framing/reframing	0.337732															Prompts	0.217391	Introduce cues	0.217391																								Intention
						Instruction on how to perform a behavior	0.314169													Volition	1.15942	Planning	0.434783	Coping planning	0.434783																						Capabilities	1.70048	Skills
						Conserving mental resources	0.188501															Evaluation	0.434783	Discrepancy between current behavior and goal	0.434783																						Environment	1.58115	Support & Obstruction
						Accepting	0.109959															Adjustment	0.289855	Review outcome goals	0.289855
						Behavioral experiments	0.0471254											Sleep	6.08696	Capabilities	2.89855	Skills	2.89855	Reduce negative emotions [stress management]	1.5942
Build Support	8.43544	Motivation	3.77788	Attitudes & Perceptions	1.44518	Information about health consequences	0.981778																	Behavioral experiments	0.869565
						Information about social and environmental consequences	0.337732																	Instruction on how to perform a behavior	0.434783
						Pros and cons [decisional balance]	0.125668													Motivation	1.88406	Attitudes & Perceptions	1.23188	Information about health consequences	1.23188
				Knowledge	1.43732	Information about treatment of a health condition	0.553723															Knowledge	0.434783	Information about antecedents	0.434783
						Information about a health condition	0.494816															Norms	0.217391	Social comparison	0.217391																						Volition	1.43198	Planning
						Information on application use	0.294533													Volition	0.724638	Goal Setting	0.492754	Process goal	0.492754
						Information about effective self-regulation	0.0942507															Evaluation	0.057971	Discrepancy between current behavior and goal	0.057971
				Norms	0.589067	Credible source	0.471254															Adjustment	0.057971	Review behavior goals	0.057971																								Adjustment
						Social comparison	0.117813															Practice	0.057971	Behavioral rehearsal	0.057971
				Insight	0.282752	Guided Discovery	0.282752															Monitoring	0.057971	Self-monitoring of behavior	0.0289855																								Practice
				Intention	0.0235627	Commitment	0.0235627																	Self-monitoring of outcomes of behavior	0.0289855																								Goal Setting
		Capabilities	1.86145	Skills	1.86145	Instruction on how to perform a behavior	1.81433													Environment	0.57971	Resources & Constraints	0.289855	Adding objects to the environment	0.289855																				Routine	5.54893	Volition	2.83413	Planning
						Conserving mental resources	0.0471254															Support & Obstruction	0.289855	Social support - treatment	0.289855
		Environment	1.58655	Support & Obstruction	1.58655	Restructuring the social environment	0.61263											Routine	4.34783	Motivation	3.33333	Knowledge	1.30435	Information about treatment of a health condition	0.869565																								Evaluation
						Social support - feedback	0.400566																	Information about a health condition	0.434783
						Social support - support group	0.188501															Attitudes & Perceptions	1.15942	Information about health consequences	0.724638																								Monitoring
						Social support - treatment	0.172793																	Information about emotional consequences	0.434783
						Social support (unspecified)	0.117813															Identity	0.869565	Valued self-identity	0.869565																								Adjustment
						Social support (emotional)	0.070688													Volition	0.724638	Planning	0.531401	Task Planning	0.434783																								Goal Setting
						Social support (practical)	0.0235627																	Coping planning	0.0966184																								Practice
		Volition	1.20955	Planning	0.59535	Coping planning	0.262331															Evaluation	0.0966184	Discrepancy between current behavior and goal	0.0966184																						Motivation	2.11814	Attitudes & Perceptions
						Implementation intentions	0.188501															Monitoring	0.0966184	Self-monitoring of behavior	0.0483092
						Task Planning	0.144518																	Self-monitoring of outcomes of behavior	0.0483092
				Adjustment	0.289036	Review behavior goals	0.194785													Environment	0.289855	Support & Obstruction	0.289855	Restructuring the social environment	0.289855
						Review plans	0.0942507											SMARTS	2.68116	Motivation	1.95652	Norms	0.869565	Credible source	0.869565																								Knowledge
				Practice	0.253691	Behavioral rehearsal	0.253691															Knowledge	0.652174	Information about a health condition	0.652174
				Evaluation	0.0534087	Discrepancy between current behavior and goal	0.0534087															Attitudes & Perceptions	0.434783	Information about health consequences	0.434783
				Goal Setting	0.0117813	Outcome goal	0.0117813													Volition	0.724638	Practice	0.434783	Behavioral rehearsal	0.434783																								Identity
				Monitoring	0.00628338	Self-monitoring of behavior	0.00314169															Evaluation	0.144928	Discrepancy between current behavior and goal	0.144928																								Insight
						Self-monitoring of outcomes of behavior	0.00314169															Adjustment	0.144928	Review outcome goals	0.144928																								Self-Efficacy
Routine	5.06126	Volition	2.52435	Planning	1.06294	Task Planning	0.675463											Outcomes	3.47826	Motivation	3.47826	Identity	0.869565	Valued self-identity	0.869565																								Norms
						Coping planning	0.387475															Insight	0.869565	Guided Discovery	0.869565
				Evaluation	0.599539	Feedback on behavior	0.377003															Knowledge	0.869565	Information about treatment of a health condition	0.869565																								Intention
						Feedback on outcome of behavior	0.188501															Attitudes & Perceptions	0.869565	Comparative imagining of future outcomes	0.434783																						Capabilities	0.36794	Skills
						Discrepancy between current behavior and goal	0.034035																	Information about emotional consequences	0.434783
				Monitoring	0.429888	Self-monitoring of outcomes of behavior	0.287988																																								Environment	0.228719	Prompts
						Self-monitoring of behavior	0.1419																																										Reinforcement
				Adjustment	0.282752	Review behavior goals	0.282752																																										Support & Obstruction
				Goal Setting	0.0785423	Process goal	0.0785423																																						Manage Stress	3.16229	Volition	1.56126	Practice
				Practice	0.070688	Graded tasks	0.070688																																										Planning
		Motivation	2.03424	Attitudes & Perceptions	0.981778	Information about health consequences	0.832548
						Information about emotional consequences	0.0785423																																										Adjustment
						Information about social and environmental consequences	0.0471254																																								Motivation	0.845267	Knowledge
						Pros and cons [decisional balance]	0.0235627
				Knowledge	0.667609	Information about treatment of a health condition	0.306315
						Information on application use	0.282752																																										Attitudes & Perceptions
						Information about a health condition	0.0471254
						Information about effective self-regulation	0.0314169
				Identity	0.212064	Valued self-identity	0.212064																																										Norms
				Insight	0.0471254	Guided discovery	0.0471254																																										Self-Efficacy
				Norms	0.0471254	Social comparison	0.0235627																																								Capabilities	0.636436	Skills
						Credible source	0.0235627
				Self-Efficacy	0.0471254	Verbal persuasion about capability	0.0471254
				Intention	0.0314169	Elicit commitment	0.0314169
		Capabilities	0.290606	Skills	0.290606	Behavioral experiments	0.219918
						Instruction on how to perform a behavior	0.070688																																								Environment	0.119332	Support & Obstruction
		Environment	0.212064	Prompts	0.102105	Introduce cues	0.102105
				Support & Obstruction	0.0628338	Restructuring the social environment	0.0314169																																										Resources & Constraints
						Social support - accountability	0.0314169																																						Healthy Habits	1.96897	Motivation	0.875099	Attitudes & Perceptions
				Reinforcement	0.0471254	Self-reward	0.0471254
Manage Stress	3.7229	Volition	1.35878	Practice	0.626767	Behavioral rehearsal	0.626767
				Planning	0.563933	Coping planning	0.5011
						Implementation intentions	0.0471254																																										Knowledge
						Task Planning	0.0157085
				Adjustment	0.131951	Review behavior goals	0.131951
				Goal Setting	0.0235627	Process goal	0.0235627																																										Insight
				Monitoring	0.00628338	Self-monitoring of behavior	0.00314169																																										Norms
						Self-monitoring of outcomes of behavior	0.00314169																																										Intention
				Evaluation	0.00628338	Discrepancy between current behavior and goal	0.00628338																																								Capabilities	0.477327	Skills
		Capabilities	1.1153	Skills	1.1153	Relaxation training	0.306315
						Accepting	0.274898																																								Volition	0.397772	Planning
						Observing	0.243481
						Instruction on how to perform a behavior	0.172793
						Reduce negative emotions [stress management]	0.070688																																										Monitoring
						Framing/reframing	0.0471254																																										Practice
		Motivation	1.0289	Attitudes & Perceptions	0.463399	Information about health consequences	0.345586
						Information about social and environmental consequences	0.070688																																										Adjustment
						Information about emotional consequences	0.0471254																																								Environment	0.218775	Support & Obstruction
				Knowledge	0.447691	Information about treatment of a health condition	0.188501																																										Prompts
						Information about effective self-regulation	0.141376																																						SMARTS	1.31265	Motivation	1.07399	Attitudes & Perceptions
						Information on application use	0.0942507																																										Knowledge
						Information about antecedents	0.0235627
				Norms	0.0471254	Social comparison	0.0471254																																										Norms
				Self-Efficacy	0.0471254	Verbal persuasion about capability	0.0471254
				Insight	0.0235627	Guided Discovery	0.0235627																																										Self-Efficacy
		Environment	0.219918	Support & Obstruction	0.196356	Social support - treatment	0.0785423																																								Volition	0.238663	Adjustment
						Social support - feedback	0.0471254																																						All	0.71599	Motivation	0.477327	Attitudes & Perceptions
						Social support (emotional)	0.0471254
						Restructuring the social environment	0.0235627
				Resources & Constraints	0.0235627	Restructuring the physical environment	0.0235627																																										Knowledge
All Targets	3.1841	Motivation	2.36412	Knowledge	1.31166	Information about effective self-regulation	0.832548
						Information on application use	0.306315																																										Self-Efficacy
						Information about a health condition	0.125668																																										Intention
						Information about treatment of a health condition	0.0471254																																								Volition	0.238663	Goal Setting
				Attitudes & Perceptions	0.479108	Information about health consequences	0.314169
						Comparative imagining of future outcomes	0.0589067																																										Practice
						Information about social and environmental consequences	0.0471254																																										Planning
						Pros and cons [decisional balance]	0.035344																																										Adjustment
						Anticipated regret	0.0235627																																						Outcomes	0.0596659	Capabilities	0.0596659	Skills
				Self-Efficacy	0.2317	Verbal persuasion about capability	0.161012																																						None	1.31265	None	1.31265	None
						Focus on past success	0.0589067
						Self-talk	0.0117813
				Intention	0.157085	Commitment	0.157085
				Insight	0.125668	Guided Discovery	0.125668
				Norms	0.035344	Credible source	0.0235627
						Social comparison	0.0117813
				Identity	0.0235627	Valued self-identity	0.0235627
		Volition	0.340873	Goal Setting	0.141376	Outcome goal	0.0942507
						Process goal	0.0471254
				Practice	0.0785423	Graded tasks	0.0471254
						Behavioral rehearsal	0.0157085
						Habit formation	0.0157085
				Monitoring	0.050267	Self-monitoring of behavior	0.0314169
						Self-monitoring of outcomes of behavior	0.0188501
				Adjustment	0.0471254	Review behavior goals	0.0471254
				Planning	0.0235627	Task Planning	0.0235627
		Capabilities	0.267044	Skills	0.251335	Conserving mental resources	0.193738
						Behavioral experiments	0.0471254
						Instruction on how to perform a behavior	0.00523615
						Reduce negative emotions [stress management]	0.00523615
				Executive Function	0.0157085	Pharmacological support	0.0157085
		Environment	0.212064	Support & Obstruction	0.120431	Social support - accountability	0.0602157
						Social support - feedback	0.0549796
						Restructuring the social environment	0.00523615
				Reinforcement	0.0549796	Self-reward	0.0549796
				Prompts	0.0261808	Introduce cues	0.0183265
						Reducing exposure to cues for the behavior	0.00785423
				Resources & Constraints	0.0104723	Restructuring the physical environment	0.0104723
Healthy Habits	2.68615	Motivation	1.16243	Attitudes & Perceptions	0.565504	Information about health consequences	0.357367
						Information about social and environmental consequences	0.145303
						Pros and cons [decisional balance]	0.0314169
						Comparative imagining of future outcomes	0.0314169
				Knowledge	0.341659	Information on application use	0.225809
						Information about treatment of a health condition	0.0628338
						Information about antecedents	0.053016
				Insight	0.117813	Guided Discovery	0.117813
				Norms	0.0942507	Social comparison	0.0471254
						Credible source	0.0471254
				Intention	0.0314169	Commitment	0.0314169
				Self-Efficacy	0.0117813	Mental rehearsal of successful performance	0.0117813
		Volition	0.596921	Planning	0.226202	Coping planning	0.125668
						Task Planning	0.0691172
						Implementation intentions	0.0314169
				Monitoring	0.21442	Self-monitoring of outcomes of behavior	0.136664
						Self-monitoring of behavior	0.0777568
				Practice	0.0651901	Graded tasks	0.0431982
						Habit formation	0.0157085
						Behavioral rehearsal	0.00628338
				Goal Setting	0.0628338	Process goal	0.0628338
				Adjustment	0.0219918	Review behavior goals	0.0219918
				Evaluation	0.00628338	Discrepancy between current behavior and goal	0.00628338
		Capabilities	0.549796	Skills	0.549796	Behavioral experiments	0.341659
						Behavioral substitution	0.168866
						Reduce negative emotions [stress management]	0.0157085
						Instruction on how to perform a behavior	0.0117813
						Observing	0.0117813
		Environment	0.377003	Support & Obstruction	0.277516	Social support - treatment	0.157085
						Social support - accountability	0.0942507
						Restructuring the social environment	0.0261808
				Prompts	0.0890146	Introduce cues	0.0628338
						Reducing exposure to cues for the behavior	0.0261808
				Resources & Constraints	0.0104723	Restructuring the physical environment	0.0104723
SMARTS	2.08922	Motivation	1.39805	Attitudes & Perceptions	0.683318	Information about health consequences	0.659755
						Information about social and environmental consequences	0.0235627
				Knowledge	0.400566	Information about treatment of a health condition	0.188501
						Information on application use	0.141376
						Information about a health condition	0.070688
				Norms	0.235627	Credible source	0.188501
						Social comparison	0.0471254
				Self-Efficacy	0.0471254	Verbal persuasion about capability	0.0471254
				Insight	0.0314169	Guided Discovery	0.0314169
		Volition	0.659755	Goal Setting	0.235627	Process goal	0.235627
				Adjustment	0.20421	Review behavior goals	0.188501
						Review outcome goals	0.0157085
				Planning	0.157085	Implementation intentions	0.157085
				Practice	0.0471254	Behavioral rehearsal	0.0471254
				Evaluation	0.0157085	Discrepancy between current behavior and goal	0.0157085
		Capabilities	0.0314169	Skills	0.0314169	Instruction on how to perform a behavior	0.0314169
Outcomes (without a target on page)	0.628338	Motivation	0.534087	Knowledge	0.251335	Information about a health condition	0.157085
						Information about treatment of a health condition	0.0942507
				Identity	0.0942507	Valued self-identity	0.0942507
				Insight	0.0942507	Guided Discovery	0.0942507
				Attitudes & Perceptions	0.0942507	Comparative imagining of future outcomes	0.0471254
						Information about emotional consequences	0.0471254
		Environment	0.0471254	Support & Obstruction	0.0471254	Social support (unspecified)	0.0471254
		Capabilities	0.0471254	Skills	0.0471254	Behavioral substitution	0.0471254
None	1.04	None	1.03676	None	1.03676	None	1.03676
[truncated: 11 more columns]

## Sheet: OutTarDomDet PP
Smartphone Application									Coaching Scripts
Outcomes	Percent of Pages								Outcomes	PP			PP = Percent of scheduled call script pages including outcome
	Foundations	Toolbox	Wellness Plan	Daily Check In	Daily Review	Weekly Check In	All		Symptoms	36.1
Episodes, Symptoms, QOL	8.13	2.61	12.5	0	33.89	0	27.79		Episodes	33.3
Symptoms	24.4	12.75	0	100	25.52	100	24.98		Quality of life	12.9
Episodes, Symptoms	26.19	34.49	25	0	19.05	0	21.05
QOL	6.95	17.98	0	0	7.7	0	8.57
Episodes	5.16	4.2	0	0	5.27	0	5.03
None	29.17	27.97	62.5	0	8.57	0	12.58
Smartphone Application									Coaching Scripts
Targets	Percent of Pages								Targets	PP	PP		PP = Percent of scheduled call script pages including target
	Foundations	Toolbox	Wellness Plan	Daily Check In	Daily Review	Weekly Check In	All		Application use		41.3
Manage Signs & Symptoms	33.67	32.39	40.63	25	39.88	100	39.42		Manage signs & symptoms	34.9	22.9
Sleep	2.02	6.09	3.13	25	22.04	0	18.27		Build support	28.2	16.1
Medication	24.25	7.03	15.63	25	16.01	0	15.47		Medications	10	6.2
Build Support	10.42	11.09	12.5	0	8	0	8.44		Sleep	9.4	6.1
Routine	2.02	4.35	3.13	25	5.55	0	5.06		Routine	9	5.7
Manage Stress	1.19	10.43	0	0	3.16	0	3.72		Manage stress	1.3	0.9
All Targets	13.63	13.33	12.5	0	0.72	0	3.18		Healthy habits	1.3	0.9
Healthy Habits	1.79	9.13	0	0	1.97	0	2.69
SMARTS	8.43	2.68	12.5	0	1.31	0	2.09
None	2.58	3.48	0	0	1.37	0	1.67
Smartphone Application
Domains	Percent of Pages
	Foundations	Toolbox	Wellness Plan	Daily Check In	Daily Review	Weekly Check In	All
Motivation	57.14	51.88	25	0	37.95	0	40.31
Volition	22.22	15.36	37.5	100	38.33	100	35.49
Environment	13.49	13.48	6.25	0	13.66	0	13.37
Capabilities	7.14	19.28	31.25	0	8.75	0	9.8
None	0	0	0	0	1.31	0	1.04
Determinants	Percent of Pages
	Foundations	Toolbox	Wellness Plan	Daily Check In	Daily Review	Weekly Check In	All
Knowledge	27.18	22.03	12.5	0	14.93	0	16.42
Attitudes & Perceptions	18.15	15.98	0	0	13.95	0	14.18
Norms	6.65	2.99	0	0	5.18	0	4.95
Insight	2.98	4.49	12.5	0	1.97	0	2.37
Self-Efficacy	2.68	1.91	0	0	1.4	0	1.52
Identity	0	5.07	0	0	0.41	0	0.87
Intention	1.19	0.43	0	0	0.48	0	0.52
Evaluation	0.6	1.67	6.25	0	14.1	0	11.41
Planning	13.59	5.24	18.75	0	8.18	0	8.25
Monitoring	3.37	2.61	6.25	100	4.61	100	5.75
Adjustment	0	1.06	0	0	6.58	0	5.31
Practice	0.6	4.92	0	0	4.5	0	4.13
Goal Setting	3.27	0.94	6.25	0	0.56	0	0.85
Support & Obstruction	11.61	10.22	6.25	0	11.24	0	10.95
Skills	6.94	17.94	31.25	0	8.45	0	9.4
Prompts	0.3	0.93	0	0	1.19	0	1.07
Resources & Constraints	0.89	0.83	0	0	0.82	0	0.81
Reinforcement	0	0.58	0	0	0.12	0	0.16
Executive Function	0	0.14	0	0	0.02	0	0.03
None	0	0	0	0	1.31	0	1.04

## Sheet: App Page Counts
Smartphone Application	Percent of Pages	Number of Pages	Number of Codes	Number of Times Page Coded for a Behavior Change Technique
				1x	2x	3x	4x	5x	6x	7x	8x	9x	10x
Foundations	7.91706	84	188	28	28	17	3	7	1
Toolbox	10.8388	115	349	31	26	15	26	6	2	3	2	2	2
Wellness Plan	0.754006	8	13	5	2	0	1
Daily Check In	0.0942507	1	4	0	0	0	1
Daily Review	78.9821	838	1508	411	255	115	44	12	1
Weekly Check In	1.41376	15	15	15
All	100	1061	2077	490	311	147	75	25	4	3	2	2	2

## Sheet: Coach Codes
Coaching Script Page Number	Script	Page Excerpt	Behavior Change Technique	Determinant	Domain	Target	Outcome	BCT Page Weighting	Self-Management Target Weighting	Use Support & Self-Management Target Weighting	Outcome Weighting
1	Phone Training	Welcome. Thanks for coming to participate in the LiveWell study. I’m [name]. I will be working as a coach to follow along with you while you participate in the study. You have been randomly assigned to the behavioral data collection and self-management arm of the study. • As we talk today, I’ll take some notes • Audio recording- only study team listens • Today, about 1 hour • Go over how to use t…	Affirmation	Self-Efficacy	Motivation	None	None	0.2	0	0	0
1	Phone Training	Welcome. Thanks for coming to participate in the LiveWell study. I’m [name]. I will be working as a coach to follow along with you while you participate in the study. You have been randomly assigned to the behavioral data collection and self-management arm of the study. • As we talk today, I’ll take some notes • Audio recording- only study team listens • Today, about 1 hour • Go over how to use t…	Agenda Mapping	Intention	Motivation	None	None	0.2	0	0	0
1	Phone Training	[Make links between the participant responses and how the application might be useful.]	Elicit-Provide-Elicit	Attitudes & Perceptions	Motivation	Application Use	None	0.2	0	0.5	0
1	Phone Training	How did you decide to participate in this program?	DARN Questions	Attitudes & Perceptions	Motivation	None	None	0.2	0	0	0
1	Phone Training	What would you like to be different at the end of this program?	Outcome Goal	Goal Setting	Volition	Application Use	Episodes/Symptoms/Quality of Life	0.2	0	0.5	1
2	Phone Training	Overview: • LiveWell focuses on self-management tools to help decrease mood episodes • Medications shown reduce risk symptoms and episodes in bipolar disorder • Most people know about the need for medications in bipolar disorder • Self-management cuts down symptoms up to 50% compared with medications alone • Many people do not know about these tools	Information about health consequences	Attitudes & Perceptions	Motivation	MSS/Medication/Sleep/Routine	Episodes/Symptoms	0.142857	0.2	0.166667	0.2
2	Phone Training	What do you do to manage bipolar disorder now? [Make links between the participant responses and how the application might be useful.]	Open-Ended Questions	Support	Environment	None	None	0.142857	0	0	0
2	Phone Training	What do you do to manage bipolar disorder now? [Make links between the participant responses and how the application might be useful.]	Elicit-Provide-Elicit	Attitudes & Perceptions	Motivation	Application Use	None	0.142857	0	0.166667	0
2	Phone Training	General Rationale • Time-limited, 4-month treatment • Help you learn more about your symptoms • Identify ways to reduce their likelihood of occurring • Manage them when they occur • Hopefully in the future be better prepared to manage bipolar	Information about health consequences	Attitudes & Perceptions	Motivation	MSS	Symptoms	0.142857	0.2	0.166667	0.2
2	Phone Training	Wellness Rating Scale • Important part of LiveWell is knowing how you’re doing each day • Different people describe this differently • Before we go to the application, we’ll create your personalized wellness rating scale • Let’s review this [HANDOUT 1] • You will write down 3-5 brief statements for each rating • Can describe your o Moods and emotions o Kind of thoughts you have o Whether your thi…	Social Comparison	Norms	Motivation	MSS	Symptoms	0.142857	0.2	0.166667	0.2
2	Phone Training	Wellness Rating Scale • Important part of LiveWell is knowing how you’re doing each day • Different people describe this differently • Before we go to the application, we’ll create your personalized wellness rating scale • Let’s review this [HANDOUT 1] • You will write down 3-5 brief statements for each rating • Can describe your o Moods and emotions o Kind of thoughts you have o Whether your thi…	Agenda Mapping	Intention	Motivation	MSS	Symptoms	0.142857	0.2	0.166667	0.2
2	Phone Training	Wellness Rating Scale • Important part of LiveWell is knowing how you’re doing each day • Different people describe this differently • Before we go to the application, we’ll create your personalized wellness rating scale • Let’s review this [HANDOUT 1] • You will write down 3-5 brief statements for each rating • Can describe your o Moods and emotions o Kind of thoughts you have o Whether your thi…	Emphasize Autonomy	Self-Efficacy	Motivation	MSS	Symptoms	0.142857	0.2	0.166667	0.2
3	Phone Training	Wellness Scale (-3) If describing most severe or crisis level of depression, anchor as -4 and return to -3. On this scale, episodes of depression correspond to feeling moderately down (-3). People usually have: • Multiple symptoms • Symptoms that continue day after day • May have difficulty maintaining their usual activities and routines Write down a few words that describe your experiences when …	Information about a health condition	Knowledge	Motivation	MSS	Episodes	0.166667	0.166667	0.166667	0.166667
3	Phone Training	Wellness Scale (-3) If describing most severe or crisis level of depression, anchor as -4 and return to -3. On this scale, episodes of depression correspond to feeling moderately down (-3). People usually have: • Multiple symptoms • Symptoms that continue day after day • May have difficulty maintaining their usual activities and routines Write down a few words that describe your experiences when …	Guided Discovery	Insight	Motivation	MSS	Symptoms	0.166667	0.166667	0.166667	0.166667
3	Phone Training	Wellness Scale (-4) If past hospitalizations due to depression, they might consider what this was like. If they were never suicidal or hospitalized they might consider what would lead to a 911 call or hospitalization. Let’s consider what would be a crisis situation due to depression. This might include: • Thinking about suicide including making or acting on plans to kill yourself • Experiencing p…	Information about a health condition	Knowledge	Motivation	MSS	Symptoms	0.166667	0.166667	0.166667	0.166667
3	Phone Training	Wellness Scale (-4) If past hospitalizations due to depression, they might consider what this was like. If they were never suicidal or hospitalized they might consider what would lead to a 911 call or hospitalization. Let’s consider what would be a crisis situation due to depression. This might include: • Thinking about suicide including making or acting on plans to kill yourself • Experiencing p…	Guided Discovery	Insight	Motivation	MSS	Episodes	0.166667	0.166667	0.166667	0.166667
3	Phone Training	Wellness Scale (-2) On the rating scale, early warning signs of depression correspond to feeling mildly down (-2). • Many people notice low level symptoms or other signs before a depressive episode • These changes happen first and often predict an episode of depression • These kinds of changes are called early warning signs • Learning to notice and take action helps avoid episodes People often ma…	Information about a health condition	Knowledge	Motivation	MSS	Symptoms	0.166667	0.166667	0.166667	0.166667
3	Phone Training	Wellness Scale (-2) On the rating scale, early warning signs of depression correspond to feeling mildly down (-2). • Many people notice low level symptoms or other signs before a depressive episode • These changes happen first and often predict an episode of depression • These kinds of changes are called early warning signs • Learning to notice and take action helps avoid episodes People often ma…	Information about health consequences	Attitudes & Perceptions	Motivation	MSS	Episodes	0.166667	0.166667	0.166667	0.166667
4	Phone Training	Wellness Scale (-2) (continued on page 4) Write a few words or phrases that describe how you are before an episode of depression. Try to list signs or symptoms that come FIRST for you. Here is a list [HANDOUT 3] of early warning signs of depression that are fairly common. Are there any on this list that resonate with you that you’d like to add to your sheet?	Guided Discovery	Insight	Motivation	MSS	Symptoms	0.166667	0.166667	0.166667	0.166667
4	Phone Training	Wellness Scale (+3) If describing most severe or crisis level of mania, anchor as +4 and return to +3. On this scale, episodes of mania correspond to feeling moderately up (+3). People usually have: • Multiple symptoms • Symptoms that continue day after day • May have difficulty maintaining their usual activities and routines Can you write some words or phrases that describe when you are having a…	Information about a health condition	Knowledge	Motivation	MSS	Episodes	0.166667	0.166667	0.166667	0.166667
4	Phone Training	Wellness Scale (+3) If describing most severe or crisis level of mania, anchor as +4 and return to +3. On this scale, episodes of mania correspond to feeling moderately up (+3). People usually have: • Multiple symptoms • Symptoms that continue day after day • May have difficulty maintaining their usual activities and routines Can you write some words or phrases that describe when you are having a…	Guided Discovery	Insight	Motivation	MSS	Symptoms	0.166667	0.166667	0.166667	0.166667
4	Phone Training	Wellness Scale (+4) If past hospitalizations due to mania, they might consider what this was like. If they were never hospitalized they might consider what would lead to a 911 call or hospitalization. Let’s consider what would constitute a crisis situation due to a manic episode. This might include: • Being unable engage in your daily activities, responsibilities, and routines • Being unable to s…	Information about a health condition	Knowledge	Motivation	MSS	Episodes	0.166667	0.166667	0.166667	0.166667
4	Phone Training	Wellness Scale (+4) If past hospitalizations due to mania, they might consider what this was like. If they were never hospitalized they might consider what would lead to a 911 call or hospitalization. Let’s consider what would constitute a crisis situation due to a manic episode. This might include: • Being unable engage in your daily activities, responsibilities, and routines • Being unable to s…	Guided Discovery	Insight	Motivation	MSS	Symptoms	0.166667	0.166667	0.166667	0.166667
4	Phone Training	Wellness Scale (+2) On the rating scale, early warning signs of mania correspond to feeling mildly up (+2). • Many people notice low level symptoms or other signs before entering a manic episode	Information about a health condition	Knowledge	Motivation	MSS	Symptoms	0.166667	0.166667	0.166667	0.166667
5	Phone Training	Wellness Scale (+2) (conitnued from page 4) • These changes happen first and often predict an episode of mania • These kinds of changes are called early warning signs • Learning to notice and take action helps avoid episodes People often maintain their usual activities and routines when early warning signs are present. Write a few words or phrases down that describe this how you are before an epi…	Information about a health condition	Knowledge	Motivation	MSS	Symptoms	0.125	0.125	0.125	0.125
5	Phone Training	Wellness Scale (+2) On the rating scale, early warning signs of mania correspond to feeling mildly up (+2). • Many people notice low level symptoms or other signs before entering a manic episode • These changes happen first and often predict an episode of mania • These kinds of changes are called early warning signs • Learning to notice and take action helps avoid episodes People often maintain t…	Guided Discovery	Insight	Motivation	MSS	Symptoms	0.125	0.125	0.125	0.125
5	Phone Training	Wellness Scale (+2) On the rating scale, early warning signs of mania correspond to feeling mildly up (+2). • Many people notice low level symptoms or other signs before entering a manic episode • These changes happen first and often predict an episode of mania • These kinds of changes are called early warning signs • Learning to notice and take action helps avoid episodes People often maintain t…	Information about health consequences	Attitudes & Perceptions	Motivation	MSS	Episodes	0.125	0.125	0.125	0.125
5	Phone Training	Wellness Scale (0) Let’s cover when you are doing well and feeling balanced (0). Write down a few words that describe what it’s like for you when you are balanced. Think about: • Your mood and thoughts • Your behaviors • Your personality • Your interests • Your outlook on life • How you relate to others	Valued Self-Identity	Identity	Motivation	MSS	Symptoms	0.125	0.125	0.125	0.125
5	Phone Training	Wellness Scale (-1) Next we can talk about times when you feel slightly down (-1). This type of down is: • A typical response to routine negative event in daily life • Usually a normal variation in mood, thoughts, or behavior Write down a few words or phrases that you at these times.	Information about a health condition	Knowledge	Motivation	MSS	Symptoms	0.125	0.125	0.125	0.125
5	Phone Training	Wellness Scale (-1) Next we can talk about times when you feel slightly down (-1). This type of down is: • A typical response to routine negative event in daily life • Usually a normal variation in mood, thoughts, or behavior Write down a few words or phrases that you at these times.	Guided Discovery	Insight	Motivation	MSS	Symptoms	0.125	0.125	0.125	0.125
5	Phone Training	Wellness Scale (+1) Now think about times when you feel slightly up (+1). This type of up is: • A typical response to routine positive event in daily life • Usually a normal variation in mood, thoughts, or behavior Write down a few words or phrases that you at these times.	Information about a health condition	Knowledge	Motivation	MSS	Symptoms	0.125	0.125	0.125	0.125
5	Phone Training	Wellness Scale (+1) Now think about times when you feel slightly up (+1). This type of up is: • A typical response to routine positive event in daily life • Usually a normal variation in mood, thoughts, or behavior Write down a few words or phrases that you at these times.	Guided Discovery	Insight	Motivation	MSS	Symptoms	0.125	0.125	0.125	0.125
6	Phone Training	Home Page Let’s look at the application. Tell me if I’m going too fast or too slow. Also ask questions at any time. But before we begin, let me ask. What has your experience been with android phones? How comfortable are you with technology? [Offer general orientation to operation, navigation, etc. as needed.]	Elicit-Provide-Elicit	Attitudes & Perceptions	Motivation	Application Use	None	0.333333	0	0.2	0.2
6	Phone Training	Home Page Let’s look at the application. Tell me if I’m going too fast or too slow. Also ask questions at any time. But before we begin, let me ask. What has your experience been with android phones? How comfortable are you with technology? [Offer general orientation to operation, navigation, etc. as needed.]	Information on application use	Knowledge	Motivation	Application Use	None	0	0	0.2	0.2
6	Phone Training	Okay, now let’s look at the LiveWell application. You will see this home page when you open the application. Right now, there are a few buttons: • Weekly Check In • Daily Check In • Foundations • Toolbox • Wellness Plan	Information on application use	Knowledge	Motivation	Application Use	None	0	0	0.2	0.2
6	Phone Training	Daily Check Ins Reminders Every day application displays a reminder to check in: • Comes up in tray [SHOW] • Will be there until you complete LiveWell activities for the day Settings Let’s set when you’d like to receive the first reminder of the day to complete LiveWell activities: • Daily Check In • Daily Review • Weekly Check In (on Sundays only) If not a good time or you don’t complete daily c…	Introduce cues	Prompts	Environment	Application Use	None	0.333333	0	0.2	0.2
6	Phone Training	Any questions about how to set when you want to check in or about the reminders?	Permission to provide information and advice	Support	Environment	Application Use	None	0.333333	0	0.2	0.2
7	Phone Training	Let’s go over each part of the daily check in. To reduce symptoms and episodes, it is important to take medications regularly, get adequate amounts of sleep, keep a regular schedule or routine, and monitor for early warning signs of depression and mania. We’ll set your intentions today for each of these self-care areas.	Information about health consequences	Attitudes & Perceptions	Motivation	MSS/Medication/Sleep/Routine	Episodes/Symptoms	0.0909091	0.0714286	0.0714286	0.0714286
7	Phone Training	Let’s go over each part of the daily check in. To reduce symptoms and episodes, it is important to take medications regularly, get adequate amounts of sleep, keep a regular schedule or routine, and monitor for early warning signs of depression and mania. We’ll set your intentions today for each of these self-care areas.	Agenda Mapping	Intention	Motivation	MSS/Medication/Sleep/Routine	Episodes/Symptoms	0.0909091	0.0714286	0.0714286	0.0714286
7	Phone Training	Medications • Can be difficult for people to take medications daily • Record if you took all, some, or none of daily psychiatric medications in the past 24 hours • Do not need to include PRN medications or medications for other conditions	Social Comparison	Norms	Motivation	Medication	Episodes/Symptoms	0.0909091	0.0714286	0.0714286	0.0714286
7	Phone Training	Medications • Can be difficult for people to take medications daily • Record if you took all, some, or none of daily psychiatric medications in the past 24 hours • Do not need to include PRN medications or medications for other conditions	Self-Monitoring Of Behavior	Monitoring	Volition	Medication	Episodes/Symptoms	0.0909091	0.0714286	0.0714286	0.0714286
7	Phone Training	Medications • Can be difficult for people to take medications daily • Record if you took all, some, or none of daily psychiatric medications in the past 24 hours • Do not need to include PRN medications or medications for other conditions	Information on application use	Knowledge	Motivation	Medication	Episodes/Symptoms	0	0.0714286	0.0714286	0.0714286
7	Phone Training	What is your target for taking your medications for bipolar disorder [aim for 100%]?	Process Goal	Goal Setting	Volition	Medication	Episodes/Symptoms	0.0909091	0.0714286	0.0714286	0.0714286
7	Phone Training	Sleep • American Sleep Foundation recommends: 7 – 9 hours/night, 6 – 10 range normal okay for some • Enter the number of hours you think you slept each night (not time in bed) • Don’t include naps	Credible Source	Norms	Motivation	Sleep	Episodes/Symptoms	0.0909091	0.0714286	0.0714286	0.0714286
7	Phone Training	Sleep • American Sleep Foundation recommends: 7 – 9 hours/night, 6 – 10 range normal okay for some • Enter the number of hours you think you slept each night (not time in bed) • Don’t include naps	Social Comparison	Norms	Motivation	Sleep	Episodes/Symptoms	0.0909091	0.0714286	0.0714286	0.0714286
7	Phone Training	Sleep • American Sleep Foundation recommends: 7 – 9 hours/night, 6 – 10 range normal okay for some • Enter the number of hours you think you slept each night (not time in bed) • Don’t include naps	Self-Monitoring Of Behavior	Monitoring	Volition	Sleep	Episodes/Symptoms	0.0909091	0.0714286	0.0714286	0.0714286
7	Phone Training	Sleep • American Sleep Foundation recommends: 7 – 9 hours/night, 6 – 10 range normal okay for some • Enter the number of hours you think you slept each night (not time in bed) • Don’t include naps	Information on application use	Knowledge	Motivation	Sleep	Episodes/Symptoms	0	0.0714286	0.0714286	0.0714286
7	Phone Training	What is your target for amount of sleep [aim for 2-hour window between 6 to 10 hours]?	Process Goal	Goal Setting	Volition	Sleep	Episodes/Symptoms	0.0909091	0.0714286	0.0714286	0.0714286
7	Phone Training	Routine • Push button to record when you went to bed with the intention of going to sleep (not when you went to sleep but when you tried to get to sleep) • Push button to record when you got up planning to start your day (not when you woke up but when you got out of bed to start your day) • Be mindful of AM/PM for times selected	Self-Monitoring Of Behavior	Monitoring	Volition	Routine	Episodes/Symptoms	0.0909091	0.0714286	0.0714286	0.0714286
7	Phone Training	Routine • Push button to record when you went to bed with the intention of going to sleep (not when you went to sleep but when you tried to get to sleep) • Push button to record when you got up planning to start your day (not when you woke up but when you got out of bed to start your day) • Be mindful of AM/PM for times selected	Information on application use	Knowledge	Motivation	Routine	Episodes/Symptoms	0	0.0714286	0.0714286	0.0714286
7	Phone Training	What is your target for routine [aim for 1.5-hour window for bedtime and risetime]?	Process Goal	Goal Setting	Volition	Routine	Episodes/Symptoms	0.0909091	0.0714286	0.0714286	0.0714286
8	Phone Training	Wellness Scale • Record wellness rating (for the previous day) • Don’t rate how you are doing just in the moment you are checking in • Rate how you have been overall the past 24 hours • Think about the anchors for the scale that you created • Review your anchors and general definitions from time to time • Once you press the number, button turns white Some people with bipolar disorder have what's …	Self-Monitoring Of Behavior	Monitoring	Volition	MSS	Symptoms	0.166667	0.125	0.111111	0.125
8	Phone Training	Wellness Scale • Record wellness rating (for the previous day) • Don’t rate how you are doing just in the moment you are checking in • Rate how you have been overall the past 24 hours • Think about the anchors for the scale that you created • Review your anchors and general definitions from time to time • Once you press the number, button turns white Some people with bipolar disorder have what's …	Information about a health condition	Knowledge	Motivation	MSS	Episodes	0.166667	0.125	0.111111	0.125
8	Phone Training	Wellness Scale • Record wellness rating (for the previous day) • Don’t rate how you are doing just in the moment you are checking in • Rate how you have been overall the past 24 hours • Think about the anchors for the scale that you created • Review your anchors and general definitions from time to time • Once you press the number, button turns white Some people with bipolar disorder have what's …	Information on application use	Knowledge	Motivation	MSS	Symptoms	0	0.125	0.111111	0.125
8	Phone Training	What’s your target in terms of your wellness rating? [Aim for +1 to -1]	Outcome Goal	Goal Setting	Volition	MSS	Episodes/Symptoms	0.166667	0.125	0.111111	0.125
8	Phone Training	Let’s complete the Daily Check In together now. Any questions?	Self-Monitoring Of Behavior	Monitoring	Volition	MSS/Medication/Sleep/Routine	Episodes/Symptoms	0.166667	0.125	0.111111	0.125
8	Phone Training	Daily Review • Comes up automatically after Daily Check In • Feedback based on how you’ve been doing • Recommend you look at every day • Percentage success for each target past 7 days [SHOW HOVER GOALS] • Can repeat suggested Daily Review from home screen • Can Review Something Else Let’s complete the Daily Review together now.	Information on application use	Knowledge	Motivation	MSS/Medication/Sleep/Routine	Episodes/Symptoms	0	0.125	0.111111	0.125
8	Phone Training	Daily Review • Comes up automatically after Daily Check In • Feedback based on how you’ve been doing • Recommend you look at every day • Percentage success for each target past 7 days [SHOW HOVER GOALS] • Can repeat suggested Daily Review from home screen • Can Review Something Else Let’s complete the Daily Review together now.	Feedback On Behavior	Evaluation	Volition	MSS/Medication/Sleep/Routine	Episodes/Symptoms	0.166667	0.125	0.111111	0.125
8	Phone Training	Any questions?	Permission to provide information and advice	Support	Environment	Application Use	None	0.166667	0	0.111111	0
8	Phone Training	Weekly Check Ins • Comes up Sundays • Includes standardized questions about depression and mania • Also early warning signs for depression and mania • Responses should consider entire past week, not just current day Let’s complete the Weekly Check In together now.	Information on application use	Knowledge	Motivation	MSS	Episodes	0	0.125	0.111111	0.125
9	Phone Training	Let’s complete the Weekly Check In together now.	Self-Monitoring Of Outcomes Of Behavior	Monitoring	Volition	MSS	Episodes	0.142857	0.166667	0.111111	0.166667
9	Phone Training	Any questions?	Permission to provide information and advice	Support	Environment	Application Use	None	0.142857	0	0.111111	0
9	Phone Training	Clinical Reporting LiveWell is equipped to generate weekly clinical reports. It is also equipped to generate notifications whenever you are at risk for having a mood episode or are having a crisis. You will have access to an online weekly report that displays an overview of how you are doing that looks like this [HANDOUT 6]. You were emailed a link and password. Did you get it? [If not, then take…	Feedback On Behavior	Evaluation	Volition	MSS	Episodes	0.142857	0.166667	0.111111	0.166667
9	Phone Training	Clinical Reporting LiveWell is equipped to generate weekly clinical reports. It is also equipped to generate notifications whenever you are at risk for having a mood episode or are having a crisis. You will have access to an online weekly report that displays an overview of how you are doing that looks like this [HANDOUT 6]. You were emailed a link and password. Did you get it? [If not, then take…	Social Support (Unspecified)	Support	Environment	MSS/Medication/Sleep/Routine	Episodes/Symptoms	0.142857	0.166667	0.111111	0.166667
9	Phone Training	Clinical Reporting LiveWell is equipped to generate weekly clinical reports. It is also equipped to generate notifications whenever you are at risk for having a mood episode or are having a crisis. You will have access to an online weekly report that displays an overview of how you are doing that looks like this [HANDOUT 6]. You were emailed a link and password. Did you get it? [If not, then take…	Introduce cues	Prompts	Environment	MSS	Episodes	0.142857	0.166667	0.111111	0.166667
9	Phone Training	You can allow your psychiatrist or other mental health provider access to these two things—your weekly reports and automatic notifications—whenever you are at risk for having a mood episode or are in crisis. Are you comfortable with any of your providers involved in this way?	Social Support (Unspecified)	Support	Environment	Build Support	Episodes	0.142857	0.166667	0.111111	0.166667
9	Phone Training	You can allow your psychiatrist or other mental health provider access to these two things—your weekly reports and automatic notifications—whenever you are at risk for having a mood episode or are in crisis. Are you comfortable with any of your providers involved in this way?	Emphasize Autonomy	Self-Efficacy	Motivation	Build Support	Episodes	0.142857	0.166667	0.111111	0.166667
9	Phone Training	Instructions Now let’s briefly look at the instructions page. This section goes over a lot of what we talked about today, since we covered a lot.	Information on application use	Knowledge	Motivation	Application Use	None	0	0	0.111111	0
9	Phone Training	Refresh Also on the main page is a refresh button (the two arrows). The application should automatically update your content as we edit things, but if content seems old or is inconsistent with most recent conversation with me, we recommend pressing refresh button before letting me know.	Information on application use	Knowledge	Motivation	Application Use	None	0	0	0.111111	0
9	Phone Training	Equipment You might be aware that activity tracking devices are a new trend to help live a healthy lifestyle and maintain a routine. Your study phone and watch will collect behavioral data. We are examining how this information may be useful for helping those with bipolar disorder.	Information on application use	Knowledge	Motivation	None	None	0	0	0	0
10	Phone Training	The phone has an application installed, called Purple Robot, that collects data about activity, location, calls, and texts (which does not include information about content or identities). The pebble watch sends feedback from its sensors to the phone to track sleep and activity level. • Please wear it 24/7 • Water resistant • Prefer worn on non-dominant wrist • Apologize if it feels bulky on wris…	Information on application use	Knowledge	Motivation	None	None	0	0	0	0
10	Phone Training	Coach’s Role My role is to help you learn to use the application in a way that is most helpful for you. We’ll talk each week during the first four weeks and then at week 6 and 16. You can always contact me as well with questions or concerns. The behavioral and self-report data we are collecting is vital to the success of the study, so I will also be contacting you if check-in, phone, or watch dat…	Social Support (Unspecified)	Support	Environment	Application Use	None	0.125	0	0.125	0
10	Phone Training	Coach’s Role My role is to help you learn to use the application in a way that is most helpful for you. We’ll talk each week during the first four weeks and then at week 6 and 16. You can always contact me as well with questions or concerns. The behavioral and self-report data we are collecting is vital to the success of the study, so I will also be contacting you if check-in, phone, or watch dat…	Social Support (Practical)	Support	Environment	Application Use	None	0.125	0	0.125	0
10	Phone Training	What do you think about the coaching calls? How about me checking in with you if the check-in, phone, or watch data are not coming in regularly?	Open-Ended Questions	Support	Environment	Application Use	None	0.125	0	0.125	0
10	Phone Training	Please note: • If you have an emergency, you should contact your psychiatrist or call 911. • Do not discuss your coaching calls or application use with the assessor.	Action Planning	Planning	Volition	MSS	Episodes	0.125	1	0.125	0.2
10	Phone Training	[Summarize participant’s story. Underscore hopes and the ways LiveWell can help.]	Summary Statements	Support	Environment	Application Use	Episodes/Symptoms/Quality of Life	0.125	0	0.125	0.2
10	Phone Training	[Summarize participant’s story. Underscore hopes and the ways LiveWell can help.]	Information About Social And Environmental Consequences	Attitudes & Perceptions	Motivation	Application Use	Episodes/Symptoms/Quality of Life	0.125	0	0.125	0.2
10	Phone Training	You said you were hoping for [name hopes]. Now that you know more about the application, how do you think the LiveWell program will help you get there?	Reflective Statements	Support	Environment	Application Use	Episodes/Symptoms/Quality of Life	0.125	0	0.125	0.2
10	Phone Training	You said you were hoping for [name hopes]. Now that you know more about the application, how do you think the LiveWell program will help you get there?	DARN Questions	Attitudes & Perceptions	Motivation	Application Use	Episodes/Symptoms/Quality of Life	0.125	0	0.125	0.2
11	Phone Training	Beyond concerns talked about [name them if any], what might make it hard to participate in LiveWell? What might you or we do get past these obstacles so you can benefit most from LiveWell?	Coping Planning	Planning	Volition	Application Use	None	0.0909091	0	0.125	0
11	Phone Training	We recommend daily use of the LiveWell application. What do you think about that?	Open-Ended Questions	Support	Environment	Application Use	None	0.0909091	0	0.125	0
11	Phone Training	In the week ahead we recommend you: • Read the first two lessons: Overview and Basic Facts • Complete the Daily Check In and go through the Daily Reviews every day How does this sound to you?	Action Planning	Planning	Volition	Application Use	None	0.0909091	0	0.125	0
11	Phone Training	In the week ahead we recommend you: • Read the first two lessons: Overview and Basic Facts • Complete the Daily Check In and go through the Daily Reviews every day How does this sound to you?	Process Goal	Goal Setting	Volition	Application Use	None	0.0909091	0	0.125	0
11	Phone Training	In the week ahead we recommend you: • Read the first two lessons: Overview and Basic Facts • Complete the Daily Check In and go through the Daily Reviews every day How does this sound to you?	Self-Monitoring Of Behavior	Monitoring	Volition	Application Use	Symptoms	0.0909091	0	0.125	1
11	Phone Training	In the week ahead we recommend you: • Read the first two lessons: Overview and Basic Facts • Complete the Daily Check In and go through the Daily Reviews every day How does this sound to you?	Commitment	Intention	Motivation	Application Use	None	0.0909091	0	0.125	0
11	Phone Training	Do you have any other goals in terms of using the application for the next week?	Process Goal	Goal Setting	Volition	Application Use	None	0.0909091	0	0.125	0
11	Phone Training	Ok, so we will talk next week. What is a good time? • I appreciate your taking such an active part in learning about the program today • I think you will find this program useful in helping you stay well. • Sometimes things come up and people aren’t able to use the program as planned • We can always talk about any problems and I’m happy to help Do you have any questions for me? Thank you for comi…	Affirmation	Self-Efficacy	Motivation	None	None	0.0909091	0	0	0
11	Phone Training	Ok, so we will talk next week. What is a good time? • I appreciate your taking such an active part in learning about the program today • I think you will find this program useful in helping you stay well. • Sometimes things come up and people aren’t able to use the program as planned • We can always talk about any problems and I’m happy to help Do you have any questions for me? Thank you for comi…	Coping Planning	Planning	Volition	None	None	0.0909091	0	0	0
11	Phone Training	Ok, so we will talk next week. What is a good time? • I appreciate your taking such an active part in learning about the program today • I think you will find this program useful in helping you stay well. • Sometimes things come up and people aren’t able to use the program as planned • We can always talk about any problems and I’m happy to help Do you have any questions for me? Thank you for comi…	Social Comparison	Norms	Motivation	None	None	0.0909091	0	0	0
11	Phone Training	Ok, so we will talk next week. What is a good time? • I appreciate your taking such an active part in learning about the program today • I think you will find this program useful in helping you stay well. • Sometimes things come up and people aren’t able to use the program as planned • We can always talk about any problems and I’m happy to help Do you have any questions for me? Thank you for comi…	Social Support (Unspecified)	Support	Environment	Build Support	None	0.0909091	1	0.125	0
12	Week 1	[Set clear agenda and invite collaboration.]	Agenda Mapping	Intention	Motivation	None	None	0.166667	0	0	0
12	Week 1	[Set clear agenda and invite collaboration.]	Support change/ persistence	Support	Environment	Build Support	None	0.166667	0.5	0.166667	0
12	Week 1	Hi [participant]. This is your coach, [name], from the LiveWell program. I’m calling for our weekly call. It should take about 15 minutes. Is that alright?	Permission to provide information and advice	Support	Environment	Build Support	None	0.166667	0.5	0.166667	0
12	Week 1	Today, we are scheduled to review 2 lessons, how using the daily check in went, and any other goals from last week. Is there anything else you would like to cover?	Agenda Mapping	Intention	Motivation	Application Use	None	0.166667	0	0.166667	0
12	Week 1	Today, we are scheduled to review 2 lessons, how using the daily check in went, and any other goals from last week. Is there anything else you would like to cover?	Emphasize Autonomy	Self-Efficacy	Motivation	Application Use	None	0.166667	0	0.166667	0
12	Week 1	Any questions or concerns about using the application? Does your personalized content [anchors, medications, psychiatrist] look up to date? Remember that if we ever change things and they don’t seem to be updated on your phone, then you can refresh the application to see if that helps.	Emphasize Autonomy	Self-Efficacy	Motivation	Application Use	None	0.166667	0	0.166667	0
12	Week 1	Any questions or concerns about using the application? Does your personalized content [anchors, medications, psychiatrist] look up to date? Remember that if we ever change things and they don’t seem to be updated on your phone, then you can refresh the application to see if that helps.	Information on application use	Knowledge	Motivation	Application Use	Episodes/Symptoms	0	0	0.166667	1
13	Week 1	Last week you received the link and password for your weekly reports prior to the phone training. Did you look at them?	Self-Monitoring Of Behavior	Monitoring	Volition	Application Use	None	0.0714286	0	0.0714286	0
13	Week 1	[Remember that success and failure depend on motivation and volition. Keep this in mind in mind while discussing performance.]	DARN Questions	Attitudes & Perceptions	Motivation	MSS/Medication/Sleep/Routine/Application Use	Episodes/Symptoms/Quality of Life	0.0714286	0.125	0.0714286	0.2
13	Week 1	[Remember that success and failure depend on motivation and volition. Keep this in mind in mind while discussing performance.]	Review behavior goals	Adjustment	Volition	MSS/Medication/Sleep/Routine/Application Use	Episodes/Symptoms/Quality of Life	0.0714286	0.125	0.0714286	0.2
13	Week 1	Let’s talk about how things are going. Based on the data I have, it looks like [summarize dashboard]. Does that sound right?	Feedback On Behavior	Evaluation	Volition	MSS/Medication/Sleep/Routine/Application Use	Episodes/Symptoms	0.0714286	0.125	0.0714286	0.2
13	Week 1	Last time your goal was to [summarize goal]. To what extent were you able to do this?	Review behavior goals	Adjustment	Volition	Application Use	None	0.0714286	0	0.0714286	0
13	Week 1	If goal met: Good for you! What do you think helped?	Social reward [positive reinforcement]	Reinforcement	Environment	Application Use	None	0.0714286	0	0.0714286	0
13	Week 1	If goal met: Good for you! What do you think helped?	Open-Ended Questions	Support	Environment	Application Use	None	0.0714286	0	0.0714286	0
13	Week 1	Do you think that this could have any impact on [summarize hopes]?	DARN Questions	Attitudes & Perceptions	Motivation	Application Use	Episodes/Symptoms/Quality of Life	0.0714286	0	0.0714286	0.2
13	Week 1	If goal not met: Okay. Let’s see what we can learn about this situation. What is your sense of things that got in the way?	Coping Planning	Planning	Volition	Application Use	None	0.0714286	0	0.0714286	0
13	Week 1	[Guide participant to set goal based on dashboard data. Prioritize issues in this order: symptoms, medications, sleep, routine, and check ins. If data all within targeted parameters, encourage participant to set goal related to a target or use of the application (e.g., foundations, toolbox, wellness plan). Exchange ideas. ]	Agenda Mapping	Intention	Motivation	MSS/Medication/Sleep/Routine/Application Use	None	0.0714286	0.125	0.0714286	0
13	Week 1	[Guide participant to set goal based on dashboard data. Prioritize issues in this order: symptoms, medications, sleep, routine, and check ins. If data all within targeted parameters, encourage participant to set goal related to a target or use of the application (e.g., foundations, toolbox, wellness plan). Exchange ideas. ]	Brainstorming	Planning	Volition	MSS/Medication/Sleep/Routine/Application Use	None	0.0714286	0.125	0.0714286	0
13	Week 1	Let’s think about your goals for using LiveWell in the week ahead. It seems like [summarize highest priority issue] makes the most sense to focus on. Can you think of a goal related to this that you’d like to set for the next week?	Agenda Mapping	Intention	Motivation	MSS/Medication/Sleep/Routine/Application Use	None	0.0714286	0.125	0.0714286	0
13	Week 1	Let’s think about your goals for using LiveWell in the week ahead. It seems like [summarize highest priority issue] makes the most sense to focus on. Can you think of a goal related to this that you’d like to set for the next week?	Process Goal	Goal Setting	Volition	MSS/Medication/Sleep/Routine/Application Use	None	0.0714286	0.125	0.0714286	0
13	Week 1	Do you think [goal] might help you achieve [hopes]?	DARN Questions	Attitudes & Perceptions	Motivation	MSS/Medication/Sleep/Routine/Application Use	Episodes/Symptoms/Quality of Life	0.0714286	0.125	0.0714286	0.2
14	Week 1	Anything that might make it hard to do this? What might help you around this obstacle?	Coping Planning	Planning	Volition	MSS/Medication/Sleep/Routine/Application Use	None	0.166667	0.333333	0.125	0
14	Week 1	[Review lessons. If participant did not look at them, explore what got in the way. Consider whether a motivational or volitional problem. Problem solve together.]	Review behavior goals	Adjustment	Volition	Application Use	None	0.166667	0	0.125	0
14	Week 1	[Review lessons. If participant did not look at them, explore what got in the way. Consider whether a motivational or volitional problem. Problem solve together.]	Coping Planning	Planning	Volition	Application Use	Episodes/Symptoms/Quality of Life	0.166667	0	0.125	0.333333
14	Week 1	Now let’s briefly review the lessons. The Overview of the LiveWell Program focused on how self-management along with medications can help you stay well; the Basic Facts focused on symptoms, early warning signs, treatment options, and getting support and information about bipolar disorder	Information on application use	Knowledge	Motivation	MSS/Medication/Build Support	Symptoms	0	0.333333	0.125	0.333333
14	Week 1	What are your thoughts and feelings about the material? Do you have any questions?	Open-Ended Questions	Support	Environment	Application Use	None	0.166667	0	0.125	0
14	Week 1	What are your thoughts and feelings about the material? Do you have any questions?	Emphasize Autonomy	Self-Efficacy	Motivation	Application Use	None	0.166667	0	0.125	0
14	Week 1	Toolbox: You will become increasingly aware that different parts of the application point you to skills in the Toolbox. Have you had a chance to look at the Toolbox? If you want to navigate there with me now, you’ll see there are 5 categories. • Making Changes: This section provides information on how to get motivated to make personal changes in your life. It also has tips on how to set goals and…	Permission to provide information and advice	Support	Environment	Application Use	None	0.166667	0	0.125	0
14	Week 1	Toolbox: You will become increasingly aware that different parts of the application point you to skills in the Toolbox. Have you had a chance to look at the Toolbox? If you want to navigate there with me now, you’ll see there are 5 categories. • Making Changes: This section provides information on how to get motivated to make personal changes in your life. It also has tips on how to set goals and…	Information on application use	Knowledge	Motivation	MSS/Build Support/Manage Stress/Healthy Habits	Episodes/Symptoms	0	0.333333	0.125	0.333333
15	Week 1	How do you think the Toolbox might be helpful?	Open-Ended Questions	Support	Environment	Application Use	Episodes/Symptoms/Quality of Life	0.142857	0	0.125	1
15	Week 1	Material in the Toolbox is there for you to use when you feel like you want or need. Consider taking a closer look. If you find a skill you like, you can choose to add it to your “My Skills” section of the Wellness Plan. Do you want to try adding a skill together now?	Emphasize Autonomy	Self-Efficacy	Motivation	Application Use	None	0.142857	0	0.125	0
15	Week 1	Material in the Toolbox is there for you to use when you feel like you want or need. Consider taking a closer look. If you find a skill you like, you can choose to add it to your “My Skills” section of the Wellness Plan. Do you want to try adding a skill together now?	Information on application use	Knowledge	Motivation	MSS	None	0	0.166667	0.125	0
15	Week 1	Sounds like you have a great plan for the week ahead. You are going to try to [goal]. Also read about Medications and Lifestyle Skills before we talk next week.	Summarize The Plan	Intention	Motivation	MSS/Medication/Sleep/Routine/Application Use	None	0.142857	0.166667	0.125	0
15	Week 1	Can we set a time for next week?	Action Planning	Planning	Volition	Build Support	None	0.142857	0.166667	0.125	0
15	Week 1	If anything comes up before then, please feel free to call me. Thanks for talking with me today.	Coping Planning	Planning	Volition	Build Support	None	0.142857	0.166667	0.125	0
15	Week 1	If anything comes up before then, please feel free to call me. Thanks for talking with me today.	Social Support (Unspecified)	Support	Environment	Build Support	None	0.142857	0.166667	0.125	0
15	Week 1	If anything comes up before then, please feel free to call me. Thanks for talking with me today.	Affirmation	Self-Efficacy	Motivation	Build Support	None	0.142857	0.166667	0.125	0
16	Week 2	[Set clear agenda and invite collaboration.]	Agenda Mapping	Intention	Motivation	None	None	0.111111	0	0	0
16	Week 2	[Set clear agenda and invite collaboration.]	Support change/ persistence	Support	Environment	Build Support	None	0.111111	0.25	0.125	0
16	Week 2	Hi [participant]. This is your coach, [name], from the LiveWell program. I’m calling for our weekly call. It should take about 15 minutes. Is that alright?	Permission to provide information and advice	Support	Environment	Build Support	None	0.111111	0.25	0.125	0
16	Week 2	Today, we are scheduled to review 2 lessons, how using the daily check in went, and any other goals from last week. Is there anything else you would like to cover?	Agenda Mapping	Intention	Motivation	Application Use	None	0.111111	0	0.125	0
16	Week 2	Today, we are scheduled to review 2 lessons, how using the daily check in went, and any other goals from last week. Is there anything else you would like to cover?	Emphasize Autonomy	Self-Efficacy	Motivation	Application Use	None	0.111111	0	0.125	0
16	Week 2	Any questions or concerns about using the application? Does your personalized content [anchors, medications, psychiatrist] look up to date?	Open-Ended Questions	Support	Environment	Application Use	None	0.111111	0	0.125	0
16	Week 2	Any questions or concerns about using the application? Does your personalized content [anchors, medications, psychiatrist] look up to date?	Emphasize Autonomy	Self-Efficacy	Motivation	Application Use	None	0.111111	0	0.125	0
16	Week 2	[Remember that success and failure depend on motivation and volition. Keep this in mind in mind while discussing performance.]	DARN Questions	Attitudes & Perceptions	Motivation	MSS/Medication/Sleep/Routine/Application Use	Episodes/Symptoms/Quality of Life	0.111111	0.25	0.125	0.5
16	Week 2	[Remember that success and failure depend on motivation and volition. Keep this in mind in mind while discussing performance.]	Review behavior goals	Adjustment	Volition	MSS/Medication/Sleep/Routine/Application Use	Episodes/Symptoms/Quality of Life	0.111111	0.25	0.125	0.5
17	Week 2	Let’s talk about how things are going. Based on the data I have, it looks like [summarize dashboard]. Does that sound right?	Feedback On Behavior	Evaluation	Volition	MSS/Medication/Sleep/Routine/Application Use	Episodes/Symptoms	0.0714286	0.0833333	0.0714286	0.25
17	Week 2	Last time your goal was to [summarize goal]. To what extent were you able to do this?	Review behavior goals	Adjustment	Volition	MSS/Medication/Sleep/Routine/Application Use	None	0.0714286	0.0833333	0.0714286	0
17	Week 2	If goal met: Good for you! What do you think helped? Do you think that this could have any impact on [summarize hopes]?	Social reward [positive reinforcement]	Reinforcement	Environment	MSS/Medication/Sleep/Routine/Application Use	None	0.0714286	0.0833333	0.0714286	0
17	Week 2	If goal met: Good for you! What do you think helped? Do you think that this could have any impact on [summarize hopes]?	Open-Ended Questions	Support	Environment	MSS/Medication/Sleep/Routine/Application Use	None	0.0714286	0.0833333	0.0714286	0
17	Week 2	If goal met: Good for you! What do you think helped? Do you think that this could have any impact on [summarize hopes]?	DARN Questions	Attitudes & Perceptions	Motivation	MSS/Medication/Sleep/Routine/Application Use	Episodes/Symptoms/Quality of Life	0.0714286	0.0833333	0.0714286	0.25
17	Week 2	If goal not met: Okay. Let’s see what we can learn about this situation. What is your sense of things that got in the way?	Coping Planning	Planning	Volition	MSS/Medication/Sleep/Routine/Application Use	None	0.0714286	0.0833333	0.0714286	0
17	Week 2	[Guide participant to set goal based on dashboard data. Prioritize issues in this order: symptoms, medications, sleep, routine, and check ins. If data all within targeted parameters, encourage participant to set goal related to a target or use of the application (e.g., foundations, toolbox, wellness plan). Exchange ideas. ]	Agenda Mapping	Intention	Motivation	MSS/Medication/Sleep/Routine/Application Use	None	0.0714286	0.0833333	0.0714286	0
17	Week 2	[Guide participant to set goal based on dashboard data. Prioritize issues in this order: symptoms, medications, sleep, routine, and check ins. If data all within targeted parameters, encourage participant to set goal related to a target or use of the application (e.g., foundations, toolbox, wellness plan). Exchange ideas. ]	Brainstorming	Planning	Volition	MSS/Medication/Sleep/Routine/Application Use	None	0.0714286	0.0833333	0.0714286	0
17	Week 2	Let’s think about your goals for using LiveWell in the week ahead. It seems like [summarize highest priority issue] makes the most sense to focus on. Can you think of a goal related to this that you’d like to set for the next week?	Agenda Mapping	Intention	Motivation	MSS/Medication/Sleep/Routine/Application Use	None	0.0714286	0.0833333	0.0714286	0
17	Week 2	Let’s think about your goals for using LiveWell in the week ahead. It seems like [summarize highest priority issue] makes the most sense to focus on. Can you think of a goal related to this that you’d like to set for the next week?	Process Goal	Goal Setting	Volition	MSS/Medication/Sleep/Routine/Application Use	None	0.0714286	0.0833333	0.0714286	0
17	Week 2	Do you think [goal] might help you achieve [hopes]?	DARN Questions	Attitudes & Perceptions	Motivation	MSS/Medication/Sleep/Routine/Application Use	Episodes/Symptoms/Quality of Life	0.0714286	0.0833333	0.0714286	0.25
17	Week 2	Anything that might make it hard to do this? What might help you around this obstacle?	Coping Planning	Planning	Volition	MSS/Medication/Sleep/Routine/Application Use	None	0.0714286	0.0833333	0.0714286	0
17	Week 2	[Review lessons. If participant did not look at them, explore what got in the way. Consider whether a motivational or volitional problem. Problem solve together.]	Review behavior goals	Adjustment	Volition	Application Use	None	0.0714286	0	0.0714286	0
17	Week 2	[Review lessons. If participant did not look at them, explore what got in the way. Consider whether a motivational or volitional problem. Problem solve together.]	Coping Planning	Planning	Volition	Application Use	Episodes/Symptoms/Quality of Life	0.0714286	0	0.0714286	0.25
18	Week 2	Now let’s briefly review the lessons. The Medications provided basic information about medications and how to overcome common barriers to using medications effectively; and the Lifestyle Skills focused on how to promote wellness through sleep, medications, attending, routine, tranquility, and socialization.	Information on application use	Knowledge	Motivation	Application Use	Episodes/Symptoms/Quality of Life	0	0	0.2	0.333333
18	Week 2	What are your thoughts and feelings about the material? Do you have any questions?	Open-Ended Questions	Support	Environment	Sleep/Medication/Healhy Habits/Routine/Manage Stress/Build Support	Episodes/Symptoms/Quality of Life	0.333333	0.333333	0.2	0.333333
18	Week 2	What are your thoughts and feelings about the material? Do you have any questions?	Emphasize Autonomy	Self-Efficacy	Motivation	Sleep/Medication/Healhy Habits/Routine/Manage Stress/Build Support	Episodes/Symptoms/Quality of Life	0.333333	0.333333	0.2	0.333333
18	Week 2	Wellness Plan: After the phone training I updated your personalized anchors for the wellness rating scale that you are using in the Daily Check In. These anchors are in the Wellness Plan. Let’s navigate there now and make sure everything looks okay. You’ll notice the Wellness Plan has 3 sections. • My Resources: This section lists your medications, team, charts, and skills. You can use charts to …	Information on application use	Knowledge	Motivation	Sleep/Medication/Healhy Habits/Routine/Manage Stress/Build Support/Application Use	None	0	0.333333	0.2	0
18	Week 2	You will learn about developing your Wellness Plan at the end of the Foundations. What do you think about the Wellness Plan? Any questions?	Open-Ended Questions	Support	Environment	Application Use	None	0.333333	0	0.2	0
19	Week 2	Sounds like you have a great plan for the week ahead. You are going to try to [goal]. Also read about Coping Skills and Using a Team before we talk next week.	Summarize The Plan	Intention	Motivation	MSS/Medication/Sleep/Routine/Application Use	None	0.2	0.2	0.2	0.2
19	Week 2	Can we set a time for next week?	Action Planning	Planning	Volition	Build Support	None	0.2	0.2	0.2	0.2
19	Week 2	If anything comes up before then, please feel free to call me. Thanks for talking with me today.	Coping Planning	Planning	Volition	Build Support	None	0.2	0.2	0.2	0.2
19	Week 2	If anything comes up before then, please feel free to call me. Thanks for talking with me today.	Social Support (Unspecified)	Support	Environment	Build Support	None	0.2	0.2	0.2	0.2
19	Week 2	If anything comes up before then, please feel free to call me. Thanks for talking with me today.	Affirmation	Self-Efficacy	Motivation	Build Support	None	0.2	0.2	0.2	0.2
20	Week 3	Set clear agenda and invite collaboration. Check status of provider participant. (a) If participant consented and provider enrolled, let participant know. (b) If participant consented but provider not yet enrolled, let participant know we will not be continuing to reach out but they are free to do so. (c) If participant did not consent, revisit their interest in having their provider participate.	Agenda Mapping	Intention	Motivation	None	None	0.142857	0	0	0.142857
20	Week 3	Set clear agenda and invite collaboration. Check status of provider participant. (a) If participant consented and provider enrolled, let participant know. (b) If participant consented but provider not yet enrolled, let participant know we will not be continuing to reach out but they are free to do so. (c) If participant did not consent, revisit their interest in having their provider participate.	Support change/ persistence	Support	Environment	Build Support	None	0.142857	0.5	0.2	0.142857
20	Week 3	Set clear agenda and invite collaboration. Check status of provider participant. (a) If participant consented and provider enrolled, let participant know. (b) If participant consented but provider not yet enrolled, let participant know we will not be continuing to reach out but they are free to do so. (c) If participant did not consent, revisit their interest in having their provider participate.	Elicit-Provide-Elicit	Attitudes & Perceptions	Motivation	None	None	0.142857	0	0	0.142857
20	Week 3	Hi [participant]. This is your coach, [name], from the LiveWell program. I’m calling for our weekly call. It should take about 15 minutes. Is that alright?	Permission to provide information and advice	Support	Environment	Build Support	None	0.142857	0.5	0.2	0.142857
20	Week 3	Today, we are scheduled to review 2 lessons, how using the daily check in went, and any other goals from last week. Is there anything else you would like to cover?	Agenda Mapping	Intention	Motivation	Application Use	None	0.142857	0	0.2	0.142857
20	Week 3	Today, we are scheduled to review 2 lessons, how using the daily check in went, and any other goals from last week. Is there anything else you would like to cover?	Emphasize Autonomy	Self-Efficacy	Motivation	Application Use	None	0.142857	0	0.2	0.142857
20	Week 3	Any questions or concerns about using the application? Does your personalized content [anchors, medications, psychiatrist] look up to date?	Emphasize Autonomy	Self-Efficacy	Motivation	Application Use	None	0.142857	0	0.2	0.142857
21	Week 3	Before we get into things, let’s touch base about your provider. [Summarize status of provider participation.] What do you think about this?	Agenda Mapping	Intention	Motivation	Build Support	None	0.0714286	0.0714286	0.0714286	0
21	Week 3	Before we get into things, let’s touch base about your provider. [Summarize status of provider participation.] What do you think about this?	Open-Ended Questions	Support	Environment	Build Support	None	0.0714286	0.0714286	0.0714286	0
21	Week 3	[Remember that success and failure depend on motivation and volition. Keep this in mind in mind while discussing performance.]	DARN Questions	Attitudes & Perceptions	Motivation	MSS/Medication/Sleep/Routine/Application Use	Episodes/Symptoms/Quality of Life	0.0714286	0.0714286	0.0714286	0.2
21	Week 3	[Remember that success and failure depend on motivation and volition. Keep this in mind in mind while discussing performance.]	Review behavior goals	Adjustment	Volition	MSS/Medication/Sleep/Routine/Application Use	Episodes/Symptoms/Quality of Life	0.0714286	0.0714286	0.0714286	0.2
21	Week 3	Let’s talk about how things are going. Based on the data I have, it looks like [summarize dashboard]. Does that sound right?	Feedback On Behavior	Evaluation	Volition	MSS/Medication/Sleep/Routine/Application Use	Episodes/Symptoms	0.0714286	0.0714286	0.0714286	0.2
21	Week 3	If goal met: Good for you! What do you think helped? Do you think that this could have any impact on [summarize hopes]?	Social reward [positive reinforcement]	Reinforcement	Environment	MSS/Medication/Sleep/Routine/Application Use	None	0.0714286	0.0714286	0.0714286	0
21	Week 3	If goal met: Good for you! What do you think helped? Do you think that this could have any impact on [summarize hopes]?	Open-Ended Questions	Support	Environment	MSS/Medication/Sleep/Routine/Application Use	None	0.0714286	0.0714286	0.0714286	0
21	Week 3	If goal met: Good for you! What do you think helped? Do you think that this could have any impact on [summarize hopes]?	DARN Questions	Attitudes & Perceptions	Motivation	MSS/Medication/Sleep/Routine/Application Use	Episodes/Symptoms/Quality of Life	0.0714286	0.0714286	0.0714286	0.2
21	Week 3	If goal not met: Okay. Let’s see what we can learn about this situation. What is your sense of things that got in the way?	Coping Planning	Planning	Volition	MSS/Medication/Sleep/Routine/Application Use	None	0.0714286	0.0714286	0.0714286	0
21	Week 3	[Guide participant to set goal based on dashboard data. Prioritize issues in this order: symptoms, medications, sleep, routine, and check ins. If data all within targeted parameters, encourage participant to set goal related to a target or use of the application (e.g., foundations, toolbox, wellness plan). Exchange ideas. ]	Agenda Mapping	Intention	Motivation	MSS/Medication/Sleep/Routine/Application Use	None	0.0714286	0.0714286	0.0714286	0
21	Week 3	[Guide participant to set goal based on dashboard data. Prioritize issues in this order: symptoms, medications, sleep, routine, and check ins. If data all within targeted parameters, encourage participant to set goal related to a target or use of the application (e.g., foundations, toolbox, wellness plan). Exchange ideas. ]	Brainstorming	Planning	Volition	MSS/Medication/Sleep/Routine/Application Use	None	0.0714286	0.0714286	0.0714286	0
21	Week 3	Let’s think about your goals for using LiveWell in the week ahead. It seems like [summarize highest priority issue] makes the most sense to focus on. Can you think of a goal related to this that you’d like to set for the next week?	Agenda Mapping	Intention	Motivation	MSS/Medication/Sleep/Routine/Application Use	None	0.0714286	0.0714286	0.0714286	0
21	Week 3	Let’s think about your goals for using LiveWell in the week ahead. It seems like [summarize highest priority issue] makes the most sense to focus on. Can you think of a goal related to this that you’d like to set for the next week?	Process Goal	Goal Setting	Volition	MSS/Medication/Sleep/Routine/Application Use	None	0.0714286	0.0714286	0.0714286	0
21	Week 3	Do you think [goal] might help you achieve [hopes]?	DARN Questions	Attitudes & Perceptions	Motivation	MSS/Medication/Sleep/Routine/Application Use	Episodes/Symptoms/Quality of Life	0.0714286	0.0714286	0.0714286	0.2
22	Week 3	Anything that might make it hard to do this? What might help you around this obstacle?	Coping Planning	Planning	Volition	MSS/Medication/Sleep/Routine/Application Use	None	0.1	0.125	0.0909091	0
22	Week 3	[Review lessons. If participant did not look at them, explore what got in the way. Consider whether a motivational or volitional problem. Problem solve together.]	Review behavior goals	Adjustment	Volition	Application Use	None	0.1	0	0.0909091	0
22	Week 3	[Review lessons. If participant did not look at them, explore what got in the way. Consider whether a motivational or volitional problem. Problem solve together.]	Coping Planning	Planning	Volition	Application Use	Episodes/Symptoms/Quality of Life	0.1	0	0.0909091	0.25
22	Week 3	Now let’s briefly review the lessons. The Coping Skills provided basic information on how to dial up when depressed and dial down when manic; and the Using a Team Effectively focused on building supports, good rapport with your psychiatrist, and identifying a hospital should the need arise.	Information on application use	Knowledge	Motivation	Application Use	Episodes	0	0	0.0909091	0.25
22	Week 3	What are your thoughts and feelings about the material? Do you have any questions?	Open-Ended Questions	Support	Environment	MSS/Build Support	Episodes	0.1	0.125	0.0909091	0.25
22	Week 3	What are your thoughts and feelings about the material? Do you have any questions?	Emphasize Autonomy	Self-Efficacy	Motivation	MSS/Build Support	Episodes	0.1	0.125	0.0909091	0.25
22	Week 3	Sounds like you have a great plan for the week ahead. You are going to try to [goal]. Also read about Coping Skills and Using a Team before we talk next week.	Summarize The Plan	Intention	Motivation	MSS/Medication/Sleep/Routine/Application Use	None	0.1	0.125	0.0909091	0
22	Week 3	Can we set a time for next week?	Action Planning	Planning	Volition	Build Support	None	0.1	0.125	0.0909091	0
22	Week 3	If anything comes up before then, please feel free to call me. Thanks for talking with me today.	Coping Planning	Planning	Volition	Build Support	None	0.1	0.125	0.0909091	0
22	Week 3	If anything comes up before then, please feel free to call me. Thanks for talking with me today.	Social Support (Unspecified)	Support	Environment	Build Support	None	0.1	0.125	0.0909091	0
22	Week 3	If anything comes up before then, please feel free to call me. Thanks for talking with me today.	Affirmation	Self-Efficacy	Motivation	Build Support	None	0.1	0.125	0.0909091	0
23	Week 4	[Set clear agenda and invite collaboration.]	Agenda Mapping	Intention	Motivation	None	None	0.125	0	0	0
23	Week 4	[Set clear agenda and invite collaboration.]	Support change/ persistence	Support	Environment	Build Support	None	0.125	0.25	0.142857	0
23	Week 4	Hi [participant]. This is your coach, [name], from the LiveWell program. I’m calling for our weekly call. It should take about 30 minutes. Is that alright?	Permission to provide information and advice	Support	Environment	Build Support	None	0.125	0.25	0.142857	0
23	Week 4	Today, we are scheduled to review 2 lessons, how using the daily check in went, and any other goals from last week. We will also complete your personal Wellness Plan. Is there anything else you would like to cover?	Agenda Mapping	Intention	Motivation	Application Use	None	0.125	0	0.142857	0
23	Week 4	Today, we are scheduled to review 2 lessons, how using the daily check in went, and any other goals from last week. We will also complete your personal Wellness Plan. Is there anything else you would like to cover?	Emphasize Autonomy	Self-Efficacy	Motivation	Application Use	None	0.125	0	0.142857	0
23	Week 4	Any questions or concerns about using the application? Does your personalized content [anchors, medications, psychiatrist] look up to date?	Emphasize Autonomy	Self-Efficacy	Motivation	Application Use	None	0.125	0	0.142857	0
23	Week 4	[Remember that success and failure depend on motivation and volition. Keep this in mind in mind while discussing performance.]	DARN Questions	Attitudes & Perceptions	Motivation	MSS/Medication/Sleep/Routine/Application Use	Episodes/Symptoms/Quality of Life	0.125	0.25	0.142857	0.5
23	Week 4	[Remember that success and failure depend on motivation and volition. Keep this in mind in mind while discussing performance.]	Review behavior goals	Adjustment	Volition	MSS/Medication/Sleep/Routine/Application Use	Episodes/Symptoms/Quality of Life	0.125	0.25	0.142857	0.5
24	Week 4	Let’s talk about how things are going. Based on the data I have, it looks like [summarize dashboard]. Does that sound right?	Feedback On Behavior	Evaluation	Volition	MSS/Medication/Sleep/Routine/Application Use	Episodes/Symptoms	0.0833333	0.142857	0.0714286	0.166667
24	Week 4	Last time your goal was to [summarize goal]. To what extent were you able to do this?	Review behavior goals	Adjustment	Volition	MSS/Medication/Sleep/Routine/Application Use	None	0.0833333	0.142857	0.0714286	0
24	Week 4	If goal met: Good for you! What do you think helped?	Social reward [positive reinforcement]	Reinforcement	Environment	MSS/Medication/Sleep/Routine/Application Use	None	0.0833333	0.142857	0.0714286	0
24	Week 4	If goal met: Good for you! What do you think helped?	Open-Ended Questions	Support	Environment	MSS/Medication/Sleep/Routine/Application Use	None	0.0833333	0.142857	0.0714286	0
24	Week 4	Do you think that this could have any impact on [summarize hopes]?	DARN Questions	Attitudes & Perceptions	Motivation	MSS/Medication/Sleep/Routine/Application Use	Episodes/Symptoms/Quality of Life	0.0833333	0.142857	0.0714286	0.166667
24	Week 4	If goal not met: Okay. Let’s see what we can learn about this situation. What is your sense of things that got in the way?	Coping Planning	Planning	Volition	MSS/Medication/Sleep/Routine/Application Use	None	0.0833333	0.142857	0.0714286	0
24	Week 4	Review lessons. If participant did not look at them, explore what got in the way. Consider whether a motivational or volitional problem. Problem solve together.	Review behavior goals	Adjustment	Volition	Application Use	None	0.0833333	0	0.0714286	0
24	Week 4	Review lessons. If participant did not look at them, explore what got in the way. Consider whether a motivational or volitional problem. Problem solve together.	Coping Planning	Planning	Volition	Application Use	Episodes/Symptoms/Quality of Life	0.0833333	0	0.0714286	0.166667
24	Week 4	Now let’s briefly review the lessons. The Awareness section focused on learning about your personal early warning signs and symptoms of depression and mania. The Action section offered guidance about how to manage mild, moderate, and severe symptoms.	Information on application use	Knowledge	Motivation	Application Use	Episodes	0	0	0.0714286	0.166667
24	Week 4	Now let’s briefly review the lessons. The Awareness section focused on learning about your personal early warning signs and symptoms of depression and mania. The Action section offered guidance about how to manage mild, moderate, and severe symptoms. What are your thoughts and feelings about the material? Do you have any questions?	Open-Ended Questions	Support	Environment	Application Use	Episodes	0.0833333	0	0.0714286	0.166667
24	Week 4	Now let’s briefly review the lessons. The Awareness section focused on learning about your personal early warning signs and symptoms of depression and mania. The Action section offered guidance about how to manage mild, moderate, and severe symptoms. What are your thoughts and feelings about the material? Do you have any questions?	Emphasize Autonomy	Self-Efficacy	Motivation	Application Use	Episodes	0.0833333	0	0.0714286	0.166667
24	Week 4	Okay. Let’s talk about your personal Wellness Plan. I’ll enter what we come up with into the application within the next 24 hours. Go ahead and get your study phone out or put me on speaker if you’re talking on the study phone. Go to the Wellness Plan section.	Agenda Mapping	Intention	Motivation	Application Use	None	0.0833333	0	0.0714286	0
24	Week 4	My Resources First, let’s take a look at My Resources. You’ll see four buttons.	None	None	None	Application Use	None	0	0	0.0714286	0
24	Week 4	• Medications: Look at Medications. Are they correct? We can change these any time.	Conserving Mental Resources	Skills	Capabilities	Medication	None	0.0833333	0.142857	0.0714286	0
25	Week 4	• Team: Now take a look at Team. Right now it should have your psychiatrist’s name and phone number. Is this correct? Who else will be a support? Anyone you’d like to add?	Social Support (Unspecified)	Support	Environment	Build Support	None	0.0909091	0.111111	0.0909091	0.0909091
25	Week 4	• Skills: My Skills will populate automatically for you whenever you read about a skill in the Toolbox and select to save it into your Wellness Plan.	Conserving Mental Resources	Skills	Capabilities	Application Use	None	0.0909091	0	0.0909091	0.0909091
25	Week 4	• Charts: My Charts will also automatically populate for you based on what you report in your daily check-ins.	Discrepancy Between Current Behavior And Goal	Evaluation	Volition	Application Use	None	0.0909091	0	0.0909091	0.0909091
25	Week 4	Review and create goals for each area. Anticipate most likely barriers and then ways to get back on track (i.e., if/then statements).	Review behavior goals	Adjustment	Volition	Sleep/Medication/Routine/Healthy Habits/Manage Stress/Build Support	None	0.0909091	0.111111	0.0909091	0.0909091
25	Week 4	Review and create goals for each area. Anticipate most likely barriers and then ways to get back on track (i.e., if/then statements).	Process Goal	Goal Setting	Volition	Sleep/Medication/Routine/Healthy Habits/Manage Stress/Build Support	None	0.0909091	0.111111	0.0909091	0.0909091
25	Week 4	Review and create goals for each area. Anticipate most likely barriers and then ways to get back on track (i.e., if/then statements).	Coping Planning	Planning	Volition	Sleep/Medication/Routine/Healthy Habits/Manage Stress/Build Support	None	0.0909091	0.111111	0.0909091	0.0909091
25	Week 4	Review and create goals for each area. Anticipate most likely barriers and then ways to get back on track (i.e., if/then statements).	Implementation Intentions	Planning	Volition	Sleep/Medication/Routine/Healthy Habits/Manage Stress/Build Support	None	0.0909091	0.111111	0.0909091	0.0909091
25	Week 4	First let’s look at the most important areas, which we’ve already been working on: Sleep, Medications, and Routine. You’ll see your targets in there that we set during the phone training. Do these still seem reasonable?	Review behavior goals	Adjustment	Volition	Sleep/Medication/Routine	None	0.0909091	0.111111	0.0909091	0.0909091
25	Week 4	What is the most likely way you might get off track with [each target separately]? What will you do to get back on track with [each target separately]?	Coping Planning	Planning	Volition	Sleep/Medication/Routine	None	0.0909091	0.111111	0.0909091	0.0909091
25	Week 4	Now let’s look at Attend, Tranquil, and Social. Let’s come up with some goals and some ideas to stay on track. What helps you stay well in terms of [each target separately]?	Process Goal	Goal Setting	Volition	Healthy Habits/Manage Stress/Build Support	None	0.0909091	0.111111	0.0909091	0.0909091
25	Week 4	What is the most likely way you might get off track with [each target separately]? What will you do to get back on track with [each target separately]?	Coping Planning	Planning	Volition	Healthy Habits/Manage Stress/Build Support	None	0.0909091	0.111111	0.0909091	0.0909091
26	Week 4	When might you refer to this section of your application? When might it be most useful?	Consider Change Options	Planning	Volition	Application Use	Episodes/Symptoms/Quality of Life	0.333333	0	0.333333	0.333333
26	Week 4	Awareness and Action Now let’s take a look at awareness and action. First take a look at your anchors. You came up with those during the application training when you came in and met with me.	Agenda Mapping	Intention	Motivation	MSS	Episodes/Symptoms	0.333333	0.5	0.333333	0.333333
26	Week 4	Based on what you have learned about bipolar disorder, and about yourself, you may want to make changes. Is there anything you’d like to add, remove, or re-word?	Guided Discovery	Insight	Motivation	MSS	Episodes/Symptoms	0.333333	0.5	0.333333	0.333333
27	Week 4	Now take a look at Plan. There are some generic suggestions in there right now. Let’s change these to suit you. Pick one, two, or three things you might do when… [refer to Wellness Rating Scale]	Action Planning	Planning	Volition	MSS	Episodes/Symptoms	0.333333	1	0.333333	0.5
27	Week 4	When might you refer to this section of your application? When might it be most useful?	Consider Change Options	Planning	Volition	Application Use	Episodes/Symptoms/Quality of Life	0.333333	0	0.333333	0.5
27	Week 4	I will update your application with the information we discussed today. Please let me know if anything looks incorrect.	Social Support (Practical)	Support	Environment	Application Use	None	0.333333	0	0.333333	0
28	Week 4	So from this point forward, we recommend you use your Wellness Plan on a regular basis. The Daily Check Ins and Daily Reviews will help you do this. But be sure you’re on track knowing how you want to Reduce Risk when you are doing well and Take Action whenever you have symptoms.	Credible Source	Norms	Motivation	Application Use	None	0.111111	0	0.111111	0
28	Week 4	So from this point forward, we recommend you use your Wellness Plan on a regular basis. The Daily Check Ins and Daily Reviews will help you do this. But be sure you’re on track knowing how you want to Reduce Risk when you are doing well and Take Action whenever you have symptoms.	Coping Planning	Planning	Volition	Sleep/Medication/Healthy Habits/Routine/Manage Stress/Build Support	Symptoms	0.111111	0.125	0.111111	0.5
28	Week 4	So from this point forward, we recommend you use your Wellness Plan on a regular basis. The Daily Check Ins and Daily Reviews will help you do this. But be sure you’re on track knowing how you want to Reduce Risk when you are doing well and Take Action whenever you have symptoms.	Action Planning	Planning	Volition	MSS	Episodes	0.111111	0.125	0.111111	0.5
28	Week 4	Based on your data today [highlight priority from dashboard], how might you use the application in the week ahead?	Feedback On Behavior	Evaluation	Volition	MSS/Medication/Sleep/Routine/Application Use	None	0.111111	0.125	0.111111	0
28	Week 4	Based on your data today [highlight priority from dashboard], how might you use the application in the week ahead?	Brainstorming	Planning	Volition	MSS/Medication/Sleep/Routine/Application Use	None	0.111111	0.125	0.111111	0
28	Week 4	Okay, so we will talk in two weeks. Can we set a time now?	Action Planning	Planning	Volition	Build Support	None	0.111111	0.125	0.111111	0
28	Week 4	If anything comes up before then, please feel free to call me. Thanks for talking with me today.	Coping Planning	Planning	Volition	Build Support	None	0.111111	0.125	0.111111	0
28	Week 4	If anything comes up before then, please feel free to call me. Thanks for talking with me today.	Social Support (Unspecified)	Support	Environment	Build Support	None	0.111111	0.125	0.111111	0
28	Week 4	If anything comes up before then, please feel free to call me. Thanks for talking with me today.	Affirmation	Self-Efficacy	Motivation	Build Support	None	0.111111	0.125	0.111111	0
29	Week 6	[Set clear agenda and invite collaboration.]	Agenda Mapping	Intention	Motivation	None	None	0.125	0	0	0
29	Week 6	[Set clear agenda and invite collaboration.]	Support change/ persistence	Support	Environment	Build Support	None	0.125	0.25	0.142857	0
29	Week 6	Hi [participant]. This is your coach, [name], from the LiveWell program. I’m calling for our weekly call. It should take about 15 minutes. Is that alright?	Permission to provide information and advice	Support	Environment	Build Support	None	0.125	0.25	0.142857	0
29	Week 6	Today, we are scheduled to review 2 lessons, how using the daily check in went, and any other goals from last week. Is there anything else you would like to cover?	Agenda Mapping	Intention	Motivation	Application Use	None	0.125	0	0.142857	0
29	Week 6	Today, we are scheduled to review 2 lessons, how using the daily check in went, and any other goals from last week. Is there anything else you would like to cover?	Emphasize Autonomy	Self-Efficacy	Motivation	Application Use	None	0.125	0	0.142857	0
29	Week 6	Any questions or concerns about using the application?	Emphasize Autonomy	Self-Efficacy	Motivation	Application Use	None	0.125	0	0.142857	0
29	Week 6	[Remember that success and failure depend on motivation and volition. Keep this in mind in mind while discussing performance.]	DARN Questions	Attitudes & Perceptions	Motivation	MSS/Medication/Sleep/Routine/Application Use	Episodes/Symptoms/Quality of Life	0.125	0.25	0.142857	0.5
29	Week 6	[Remember that success and failure depend on motivation and volition. Keep this in mind in mind while discussing performance.]	Review behavior goals	Adjustment	Volition	MSS/Medication/Sleep/Routine/Application Use	Episodes/Symptoms/Quality of Life	0.125	0.25	0.142857	0.5
30	Week 6	Let’s talk about how things are going. Based on the data I have, it looks like [summarize dashboard]. Does that sound right?	Feedback On Behavior	Evaluation	Volition	MSS/Medication/Sleep/Routine/Application Use	Episodes/Symptoms	0.0714286	0.0769231	0.0714286	0.25
30	Week 6	Last time your goal was to [summarize goal]. To what extent were you able to do this?	Review behavior goals	Adjustment	Volition	MSS/Medication/Sleep/Routine/Application Use	None	0.0714286	0.0769231	0.0714286	0
30	Week 6	If goal met: Good for you! What do you think helped? Do you think that this could have any impact on [summarize hopes]?	Social reward [positive reinforcement]	Reinforcement	Environment	MSS/Medication/Sleep/Routine/Application Use	None	0.0714286	0.0769231	0.0714286	0
30	Week 6	If goal met: Good for you! What do you think helped? Do you think that this could have any impact on [summarize hopes]?	Open-Ended Questions	Support	Environment	MSS/Medication/Sleep/Routine/Application Use	None	0.0714286	0.0769231	0.0714286	0
30	Week 6	If goal met: Good for you! What do you think helped? Do you think that this could have any impact on [summarize hopes]?	DARN Questions	Attitudes & Perceptions	Motivation	MSS/Medication/Sleep/Routine/Application Use	Episodes/Symptoms/Quality of Life	0.0714286	0.0769231	0.0714286	0.25
30	Week 6	If goal not met: Okay. Let’s see what we can learn about this situation. What is your sense of things that got in the way?	Coping Planning	Planning	Volition	MSS/Medication/Sleep/Routine/Application Use	None	0.0714286	0.0769231	0.0714286	0
30	Week 6	[Guide participant to set goal based on dashboard data. Prioritize issues in this order: symptoms, medications, sleep, routine, and check ins. If data all within targeted parameters, encourage participant to set goal related to a target or use of the application (e.g., foundations, toolbox, wellness plan). Exchange ideas. ]	Agenda Mapping	Intention	Motivation	MSS/Medication/Sleep/Routine/Application Use	None	0.0714286	0.0769231	0.0714286	0
30	Week 6	[Guide participant to set goal based on dashboard data. Prioritize issues in this order: symptoms, medications, sleep, routine, and check ins. If data all within targeted parameters, encourage participant to set goal related to a target or use of the application (e.g., foundations, toolbox, wellness plan). Exchange ideas. ]	Brainstorming	Planning	Volition	MSS/Medication/Sleep/Routine/Application Use	None	0.0714286	0.0769231	0.0714286	0
30	Week 6	Now that you’ve had some time with it, what do you think about your Wellness Plan?	Open-Ended Questions	Support	Environment	Application Use/MSS	None	0.0714286	0.0769231	0.0714286	0
30	Week 6	Is there anything you want to change?	Emphasize Autonomy	Self-Efficacy	Motivation	Application Use/MSS	None	0.0714286	0.0769231	0.0714286	0
30	Week 6	Okay. So from this point forward, we recommend you continue using your Wellness Plan. The Daily Check-Ins and Daily Reviews will help you do this. Be sure you’re on track knowing how you want to Reduce Risk and Take Action whenever you have symptoms.	Summarize the plan	Intention	Motivation	Application Use	None	0.0714286	0	0.0714286	0
30	Week 6	Okay. So from this point forward, we recommend you continue using your Wellness Plan. The Daily Check-Ins and Daily Reviews will help you do this. Be sure you’re on track knowing how you want to Reduce Risk and Take Action whenever you have symptoms.	Action Planning	Planning	Volition	MSS/Sleep/Medication/Healthy Habits/Routine/Manage Stress/Build Support	Episodes/Symptoms	0.0714286	0.0769231	0.0714286	0.25
30	Week 6	How do you think this might help you?	Open-Ended Questions	Support	Environment	MSS/Sleep/Medication/Healthy Habits/Routine/Manage Stress/Build Support	Episodes/Symptoms/Quality of Life	0.0714286	0.0769231	0.0714286	0.25
30	Week 6	Is there anything that might make it hard to do this? What might help around this obstacle?	Coping Planning	Planning	Volition	MSS/Sleep/Medication/Healthy Habits/Routine/Manage Stress/Build Support	None	0.0714286	0.0769231	0.0714286	0
31	Week 6	We won’t talk again until your last week of actively using the application daily, which is about 2.5 months from now. That last week, a 9th foundation lesson called “Wrapping Up” will be highlighted in white to remind you to read it.	Introduce cues	Prompts	Environment	Application Use	None	0.2	0	0.166667	0.166667
31	Week 6	Also remember that if you would like to review a weekly summary of your daily check in data, you can do that using the website along with your username and password.	Information on application use	Knowledge	Motivation	Application Use	None	0	0	0.166667	0.166667
31	Week 6	I will call you to schedule a time to talk as we get closer. While we won’t have regularly scheduled calls after today, remember that you can always get help from me with using the application by calling or emailing. Also, if you would like to change any of your personalized content, please contact me.	Social Support (Practical)	Support	Environment	Build Support	None	0.2	0.25	0.166667	0.166667
31	Week 6	I will call you to schedule a time to talk as we get closer. While we won’t have regularly scheduled calls after today, remember that you can always get help from me with using the application by calling or emailing. Also, if you would like to change any of your personalized content, please contact me.	Social Support (Practical)	Support	Environment	Build Support	None	0.2	0.25	0.166667	0.166667
31	Week 6	Remember that I will be reaching out if it looks like there are problems with the watch or phone, or if it appears you are not using the application regularly.	Social Support (Practical)	Support	Environment	Build Support	None	0.2	0.25	0.166667	0.166667
31	Week 6	Thanks for talking with me today.	Affirmation	Self-Efficacy	Motivation	Build Support	None	0.2	0.25	0.166667	0.166667
32	Week 16	[Set clear agenda and invite collaboration.]	Agenda Mapping	Intention	Motivation	None	None	0.125	0	0	0
32	Week 16	[Set clear agenda and invite collaboration.]	Support change/ persistence	Support	Environment	Build Support	None	0.125	0.333333	0.142857	0
32	Week 16	Hi [participant]. This is your coach, [name], from the LiveWell program. I’m calling for our final check in. First I’d like to congratulate you on sticking with the application for four months. How does it feel?	Social reward [positive reinforcement]	Reinforcement	Environment	Application Use	None	0.125	0	0.142857	0
32	Week 16	Hi [participant]. This is your coach, [name], from the LiveWell program. I’m calling for our final check in. First I’d like to congratulate you on sticking with the application for four months. How does it feel?	Monitoring of emotional consequences	Attitudes & Perceptions	Motivation	Application Use	Episodes/Symptoms/Quality of Life	0.125	0	0.142857	0.25
32	Week 16	Today, we are scheduled to review the wrap up lesson, how using the application went, and to what extent the application helped you meet your hopes. It should take about 15 minutes.	Agenda Mapping	Intention	Motivation	Application Use	Episodes/Symptoms/Quality of Life	0.125	0	0.142857	0.25
32	Week 16	Is there anything else you would like to cover?	Emphasize Autonomy	Self-Efficacy	Motivation	Application Use	None	0.125	0	0.142857	0
32	Week 16	[Remember that success and failure depend on motivation and volition. Keep this in mind in mind while discussing performance.]	DARN Questions	Attitudes & Perceptions	Motivation	Application Use/MSS	Episodes/Symptoms/Quality of Life	0.125	0.333333	0.142857	0.25
32	Week 16	[Remember that success and failure depend on motivation and volition. Keep this in mind in mind while discussing performance.]	Review behavior goals	Adjustment	Volition	Application Use/MSS	Episodes/Symptoms/Quality of Life	0.125	0.333333	0.142857	0.25
33	Week 16	Let’s talk about how things are going. Based on the data I have, it looks like [summarize dashboard]. Does that sound right?	Feedback On Behavior	Evaluation	Volition	MSS/Medication/Sleep/Routine/Application Use	Episodes/Symptoms	0.111111	0.111111	0.111111	0.2
33	Week 16	Last time your goal was to [summarize goal]. To what extent were you able to do this?	Review behavior goals	Adjustment	Volition	MSS/Medication/Sleep/Routine/Application Use	None	0.111111	0.111111	0.111111	0
33	Week 16	If goal met: Good for you! What do you think helped?	Social reward [positive reinforcement]	Reinforcement	Environment	MSS/Medication/Sleep/Routine/Application Use	None	0.111111	0.111111	0.111111	0
33	Week 16	If goal met: Good for you! What do you think helped?	Open-Ended Questions	Support	Environment	MSS/Medication/Sleep/Routine/Application Use	None	0.111111	0.111111	0.111111	0
33	Week 16	Do you think that this could have any impact on [summarize hopes]?	DARN Questions	Attitudes & Perceptions	Motivation	MSS/Medication/Sleep/Routine/Application Use	Episodes/Symptoms/Quality of Life	0.111111	0.111111	0.111111	0.2
33	Week 16	If goal not met: Okay. Let’s see what we can learn about this situation. What is your sense of things that got in the way?	Coping Planning	Planning	Volition	MSS/Medication/Sleep/Routine/Application Use	None	0.111111	0.111111	0.111111	0
33	Week 16	Lesson The Wrapping Up lesson offered a summary of the program, asked some questions about how the program worked for you, and provided some questions about how you might best manage your bipolar disorder in the future.	None	None	None	None	None	0	0	0	0
33	Week 16	LiveWell Program Did the program help you reach your hopes of [summarize hopes]?	Review outcome goals	Adjustment	Volition	MSS/Medication/Sleep/Routine/Application Use	Episodes/Symptoms/Quality of Life	0.111111	0.111111	0.111111	0.2
33	Week 16	Was anything especially helpful?	Open-Ended Questions	Support	Environment	MSS/Medication/Sleep/Routine/Application Use	Episodes/Symptoms/Quality of Life	0.111111	0.111111	0.111111	0.2
33	Week 16	What do you plan to do in the future to maintain gains and make further gains?	Brainstorming	Planning	Volition	MSS/Medication/Sleep/Routine	Episodes/Symptoms/Quality of Life	0.111111	0.111111	0.111111	0.2
34	Week 16	What do you plan to do in the future should you have any setbacks?	Coping Planning	Planning	Volition	MSS/Medication/Sleep/Routine	None	0.125	1	0.25	0.125
34	Week 16	I appreciate your taking such an active part in using the application. It has been really nice working with you. Do you have any final concerns to discuss?	Affirmation	Self-Efficacy	Motivation	None	None	0.125	0	0	0.125
34	Week 16	I appreciate your taking such an active part in using the application. It has been really nice working with you. Do you have any final concerns to discuss?	Emphasize Autonomy	Self-Efficacy	Motivation	Application Use	None	0.125	0	0.25	0.125
34	Week 16	After this point, use of the application is optional. Would you like to continue to receive notifications to check in daily? [If no, remind the participant that they can contact you at any time in the future to turn notifications back on.]	Emphasize Autonomy	Self-Efficacy	Motivation	Application Use	None	0.125	0	0.25	0.125
34	Week 16	After this point, use of the application is optional. Would you like to continue to receive notifications to check in daily? [If no, remind the participant that they can contact you at any time in the future to turn notifications back on.]	Social Support (Practical)	Support	Environment	Application Use	None	0.125	0	0.25	0.125
34	Week 16	Please carry the phone and wear the watch daily. I’ll call you if there seems to be a problem with the watch or phone. We will be in touch to schedule an appointment to return the equipment.	Process Goal	Goal Setting	Volition	None	None	0.125	0	0	0.125
34	Week 16	Please carry the phone and wear the watch daily. I’ll call you if there seems to be a problem with the watch or phone. We will be in touch to schedule an appointment to return the equipment.	Social Support (Practical)	Support	Environment	None	None	0.125	0	0	0.125
34	Week 16	Thanks for talking with me today. I wish you all the best moving forwards.	Affirmation	Self-Efficacy	Motivation	None	None	0.125	0	0	0.125

## Sheet: App Codes
Section	Chapter or Category	Subsection or Option	Page Title or Category Topic	Page Content	Behavior Change Technique	Determinant	Domain	Target	Outcome	SN	CHN	CSN	PN	DN	VN	TN	BCTC	PC	PCC	DC	TC	TCC	OC	OCC	CC	RR
Foundations	Overview		Bipolar Disorder	Bipolar disorder is a serious health condition. It is marked by mood swings. You feel sad or cannot enjoy life when depressed. You feel excited or highly irritable when manic. Some people only go through mania. Some people go through depression and mania at the same time. What have you experienced? The bad news is that bipolar disorder causes problems. It impacts self-care, relationships, school,…	Information about a health condition	Knowledge	Motivation	None	Health	1	1		1				3	3	3	1	0	0	2	2	3	2
Foundations	Overview		Bipolar Disorder	Bipolar disorder is a serious health condition. It is marked by mood swings. You feel sad or cannot enjoy life when depressed. You feel excited or highly irritable when manic. Some people only go through mania. Some people go through depression and mania at the same time. What have you experienced? The bad news is that bipolar disorder causes problems. It impacts self-care, relationships, school,…	Information about health consequences	Attitudes - Instrumental	Motivation	Medication	Wellness	1	1		1				2	5	4	1	2	2	1	1	3	1
Foundations	Overview		Bipolar Disorder	Bipolar disorder is a serious health condition. It is marked by mood swings. You feel sad or cannot enjoy life when depressed. You feel excited or highly irritable when manic. Some people only go through mania. Some people go through depression and mania at the same time. What have you experienced? The bad news is that bipolar disorder causes problems. It impacts self-care, relationships, school,…	Information about health consequences	Attitudes - Instrumental	Motivation	All	Wellness	1	1		1				2	5	4	1	1	1	1	1	3	2
Foundations	Overview		Medications	Medications work. They reduce symptoms and problems. It is recommended you take medication for the rest of your life. This includes when you have no symptoms. There are a number of medications and everyone reacts differently. It is important to find the right ones for you. This requires working closely with a psychiatrist.	Information about health consequences	Perceptions - Susceptibility	Motivation	Medication	Health-Symptoms	1	1		2				2	9	4	1	2	2	3	2	2	1
Foundations	Overview		Medications	Medications work. They reduce symptoms and problems. It is recommended you take medication for the rest of your life. This includes when you have no symptoms. There are a number of medications and everyone reacts differently. It is important to find the right ones for you. This requires working closely with a psychiatrist.	Social support - treatment	Support - Providers	Environment	Medication	Health-Symptoms	1	1		2				5	6	2	3	2	2	3	2	2	1
Foundations	Overview		Self-Management	Symptoms can occur when you take medications. These are called break-through symptoms. Break-through symptoms can lead to full-blown depression or mania. Adding self-management to medications can cut symptoms and relapses by about half. This is a big deal! Self-management includes: • Living a healthy lifestyle • Managing early signs of illness • Using your team	Information about health consequences	Perceptions - Susceptibility	Motivation	Medication	Health	1	1		3				2	9	4	1	2	2	2	2	2	2
Foundations	Overview		Self-Management	Symptoms can occur when you take medications. These are called break-through symptoms. Break-through symptoms can lead to full-blown depression or mania. Adding self-management to medications can cut symptoms and relapses by about half. This is a big deal! Self-management includes: • Living a healthy lifestyle • Managing early signs of illness • Using your team	Information about health consequences	Attitudes - Instrumental	Motivation	All	Health	1	1		3				2	5	4	1	1	1	2	2	2	2
Foundations	Overview		LiveWell	The LiveWell Program is built to help you lead a healthy life. The LiveWell Program will help you reduce symptoms. It will help you reduce problems. The program provides: • Knowledge • Motivation • Skills The tools available here will help you to live well. The rest is up to you. You need to take action to make it work! The LiveWell Program is built to help you lead a healthy life.	Information about health consequences	Attitudes - Instrumental	Motivation	All	Wellness	1	1		4				2	5	4	1	1	1	1	1	1	2
Foundations	Overview		Get Ready…	Are you ready to try something new? Are you ready to practice? You will need the motivation to follow through. There are two keys to motivation. You can say “It is all about ME.” You are motivated when your actions are meaningful. What are your short and long-term goals? How will using this self-management program help you? How will staying well help you reach your goals? You are also motivated w…	Information about effective self-regulation	Knowledge	Motivation	All	None	1	1		5				5	3	3	1	1	1	0	0	2	1
Foundations	Overview		Get Ready…	Are you ready to try something new? Are you ready to practice? You will need the motivation to follow through. There are two keys to motivation. You can say “It is all about ME.” You are motivated when your actions are meaningful. What are your short and long-term goals? How will using this self-management program help you? How will staying well help you reach your goals? You are also motivated w…	Outcome Goal	Goal Setting	Volition	All	None	1	1		5				2	1	1	2	1	1	0	0	2	1
Foundations	Overview		Get Set…	Are you set to learn facts and tools to help you manage your bipolar disorder? • Foundations: These lessons contain information crucial to managing bipolar disorder. • Check Ins: This log helps you track symptoms, sleep, and medications. • Daily Review: This helps you see how you are doing and provides feedback. • Wellness plan: This section contains your individual plan for staying well and also…	Information on application use	Knowledge	Motivation	All	Wellness	1	1		6				6	3	3	1	1	1	1	1	1	1
Foundations	Overview		Go!	Are you ready to get going? You will learn the basics. You will customize your program. You will get feedback about how you are doing. You will get suggestions on how to make positive changes in your life. The LiveWell Program is largely a self-management program. It helps you develop knowledge and skills. This will take work every day on your part, but it will get easier over time. The LiveWell …	Information on application use	Knowledge	Motivation	All	None	1	1		7				6	3	3	1	1	1	0	0	3	2
Foundations	Overview		Go!	Are you ready to get going? You will learn the basics. You will customize your program. You will get feedback about how you are doing. You will get suggestions on how to make positive changes in your life. The LiveWell Program is largely a self-management program. It helps you develop knowledge and skills. This will take work every day on your part, but it will get easier over time. The LiveWell …	Verbal Persuasion about capability	Self-Efficacy - Task	Motivation	All	None	1	1		7				1	14	6	1	1	1	0	0	3	2
Foundations	Overview		Go!	Are you ready to get going? You will learn the basics. You will customize your program. You will get feedback about how you are doing. You will get suggestions on how to make positive changes in your life. The LiveWell Program is largely a self-management program. It helps you develop knowledge and skills. This will take work every day on your part, but it will get easier over time. The LiveWell …	Implementation intentions	Planning - Task	Volition	MSS - episode	Health	1	1		7				2	3	2	2	7	5	2	2	3	1
Foundations	Overview		Key Points	Getting a good handle on bipolar disorder can take some time. It’s not a sprint, but it’s not a marathon either. It’s more like a 5K. You need to prepare and train. You can live well if you: • Live a healthy lifestyle • Manage early signs of illness • Use your support team Over the next 16 weeks, you will learn lots of new skills and strategies through LiveWell. Others have successfully completed…	Information about social and environmental consequences	Attitudes - Instrumental	Motivation	MSS	Wellness	1	1		8				4	5	4	1	5	5	1	1	5	2
Foundations	Overview		Key Points	Getting a good handle on bipolar disorder can take some time. It’s not a sprint, but it’s not a marathon either. It’s more like a 5K. You need to prepare and train. You can live well if you: • Live a healthy lifestyle • Manage early signs of illness • Use your support team Over the next 16 weeks, you will learn lots of new skills and strategies through LiveWell. Others have successfully completed…	Information about social and environmental consequences	Attitudes - Instrumental	Motivation	Build Support	Wellness	1	1		8				4	5	4	1	10	7	1	1	5	2
Foundations	Overview		Key Points	Getting a good handle on bipolar disorder can take some time. It’s not a sprint, but it’s not a marathon either. It’s more like a 5K. You need to prepare and train. You can live well if you: • Live a healthy lifestyle • Manage early signs of illness • Use your support team Over the next 16 weeks, you will learn lots of new skills and strategies through LiveWell. Others have successfully completed…	Information about social and environmental consequences	Attitudes - Instrumental	Motivation	SMARTS	Wellness	1	1		8				4	5	4	1	12	9	1	1	5	2
Foundations	Overview		Key Points	Getting a good handle on bipolar disorder can take some time. It’s not a sprint, but it’s not a marathon either. It’s more like a 5K. You need to prepare and train. You can live well if you: • Live a healthy lifestyle • Manage early signs of illness • Use your support team Over the next 16 weeks, you will learn lots of new skills and strategies through LiveWell. Others have successfully completed…	Social Comparison	Norms - Descriptive	Motivation	All	None	1	1		8				1	12	5	1	1	1	0	0	5	2
Foundations	Overview		Key Points	Getting a good handle on bipolar disorder can take some time. It’s not a sprint, but it’s not a marathon either. It’s more like a 5K. You need to prepare and train. You can live well if you: • Live a healthy lifestyle • Manage early signs of illness • Use your support team Over the next 16 weeks, you will learn lots of new skills and strategies through LiveWell. Others have successfully completed…	Verbal Persuasion about capability	Self-Efficacy - Task	Motivation	All	None	1	1		8				1	14	6	1	1	1	0	0	5	2
Foundations	Basic Facts		Myth Busters	Bipolar disorder… • Is not uncommon • Is not a sign of personal weakness • Is not a mystery • Is not uncontrollable Bipolar disorder affects 1 in 100 people. It is a medical disease. It is a mood disorder. It also impacts people’s bodies, thoughts, and behaviors. Diagnosis is not destiny. Use medications and self-management. You can survive. In fact, you can thrive.	Information about a health condition	Knowledge	Motivation	None	Health	1	2		1				3	3	3	1	0	0	2	2	3	1
Foundations	Basic Facts		Myth Busters	Bipolar disorder… • Is not uncommon • Is not a sign of personal weakness • Is not a mystery • Is not uncontrollable Bipolar disorder affects 1 in 100 people. It is a medical disease. It is a mood disorder. It also impacts people’s bodies, thoughts, and behaviors. Diagnosis is not destiny. Use medications and self-management. You can survive. In fact, you can thrive.	Verbal Persuasion about capability	Self-Efficacy - Coping	Motivation	All	Quality of life	1	2		1				1	15	6	1	1	1	5	3	3	2
Foundations	Basic Facts		Myth Busters	Bipolar disorder… • Is not uncommon • Is not a sign of personal weakness • Is not a mystery • Is not uncontrollable Bipolar disorder affects 1 in 100 people. It is a medical disease. It is a mood disorder. It also impacts people’s bodies, thoughts, and behaviors. Diagnosis is not destiny. Use medications and self-management. You can survive. In fact, you can thrive.	Verbal Persuasion about capability	Self-Efficacy - Coping	Motivation	Medication	Quality of life	1	2		1				1	15	6	1	2	2	5	3	3	2
Foundations	Basic Facts		Time Course	Bipolar disorder usually starts between the ages of 18 and 30. It involves periods of depression and mania. Low level mania is called hypomania. Having both manic and depressive symptoms at the same time is called a mixed episode. Most people have many mood episodes. Over 95% of those who have had one episode will have additional episodes in their lifetime. Early warning signs come before full-bl…	Information about a health condition	Knowledge	Motivation	MSS	Health	1	2		2				3	3	3	1	5	5	2	2	2	1
Foundations	Basic Facts		Time Course	Bipolar disorder usually starts between the ages of 18 and 30. It involves periods of depression and mania. Low level mania is called hypomania. Having both manic and depressive symptoms at the same time is called a mixed episode. Most people have many mood episodes. Over 95% of those who have had one episode will have additional episodes in their lifetime. Early warning signs come before full-bl…	Information about social and environmental consequences	Attitudes - Instrumental	Motivation	All	Health	1	2		2				4	5	4	1	1	1	2	2	2	2
Foundations	Basic Facts		Symptoms of Depression	The hallmark of depression is low mood or reduced interest and pleasure in life. Other symptoms include: • Weight loss or weight gain • Sleeping too much or too little • Physical agitation or slowing down • Fatigue or loss of energy • Feeling worthless or guilty • Difficulty concentrating • Thoughts of death or suicide A full-blown depressive episode requires low mood or reduced interest or pleas…	Information about a health condition	Knowledge	Motivation	MSS - episode	Health	1	2		3				3	3	3	1	7	5	2	2	1	1
Foundations	Basic Facts		Early Warning Signs of Depression	Many people notice low level symptoms or other signs well before entering a depressive episode. Some common early warning signs of depression are: • Less energy than usual • Less interest than usual • Problems concentrating • Negative thinking • Sad or anxious mood • Sleep changes • Don’t feel like seeing people • Feeling guilty • Loss of appetite • Difficulty making decisions • Low self-confiden…	Social comparison	Norms - Descriptive	Motivation	MSS - prodromal	Health-Symptoms	1	2		4				1	12	5	1	6	5	3	2	2	1
Foundations	Basic Facts		Early Warning Signs of Depression	Many people notice low level symptoms or other signs well before entering a depressive episode. Some common early warning signs of depression are: • Less energy than usual • Less interest than usual • Problems concentrating • Negative thinking • Sad or anxious mood • Sleep changes • Don’t feel like seeing people • Feeling guilty • Loss of appetite • Difficulty making decisions • Low self-confiden…	Information about a health condition	Knowledge	Motivation	MSS - prodromal	Health-Symptoms	1	2		4				3	3	3	1	6	5	3	2	2	1
Foundations	Basic Facts		Symptoms of Mania	The hallmark of mania is feeling overly happy and excited or feeling irritable. Other symptoms include: • Increased esteem/feeling superior • Decreased need for sleep • More talkative than usual • Racing thoughts • Difficulties concentrating • Increased activity level • Risky activities A full-blown manic episode requires an overly positive or irritable mood plus 3 or more other symptoms that are…	Information about a health condition	Knowledge	Motivation	MSS - episode	Health	1	2		5				3	3	3	1	7	5	2	2	1	1
Foundations	Basic Facts		Early Warning Signs of Mania	Many people notice low level symptoms or other signs well before entering a manic episode. Some common early warning signs of mania are: • Sleep disturbance • More active than usual • More social than usual • More talkative than usual • Euphoric or irritable mood • More energy than usual • Increased self-confidence • Increased sex drive • Racing thoughts • Feeling more creative • Senses seem shar…	Social comparison	Norms - Descriptive	Motivation	MSS - prodromal	Health-Symptoms	1	2		6				1	12	5	1	6	5	3	2	2	1
Foundations	Basic Facts		Early Warning Signs of Mania	Many people notice low level symptoms or other signs well before entering a manic episode. Some common early warning signs of mania are: • Sleep disturbance • More active than usual • More social than usual • More talkative than usual • Euphoric or irritable mood • More energy than usual • Increased self-confidence • Increased sex drive • Racing thoughts • Feeling more creative • Senses seem shar…	Information about a health condition	Knowledge	Motivation	MSS - prodromal	Health-Symptoms	1	2		6				3	3	3	1	6	5	3	2	2	1
Foundations	Basic Facts		Crises	Severe depression and severe mania can cause crises. The following symptoms are considered a crisis: • Dangerous behaviors that put you at risk for serious consequences • Thoughts of suicide that include planning and the intent on following through • Psychotic symptoms such as delusions or hallucinations If you have any of these crisis symptoms, call your psychiatrist, call 911, or go to the near…	Information about a health condition	Knowledge	Motivation	MSS - episode	Health	1	2		7				3	3	3	1	7	5	2	2	2	1
Foundations	Basic Facts		Crises	Severe depression and severe mania can cause crises. The following symptoms are considered a crisis: • Dangerous behaviors that put you at risk for serious consequences • Thoughts of suicide that include planning and the intent on following through • Psychotic symptoms such as delusions or hallucinations If you have any of these crisis symptoms, call your psychiatrist, call 911, or go to the near…	Implementation intentions	Planning - Task	Volition	MSS - episode	Health	1	2		7				2	3	2	2	7	5	2	2	2	1
Foundations	Basic Facts		Triggers	Bipolar disorder runs in families. It is inherited. However, genes do not guarantee illness. Personal and environmental factors can trigger the disorder. A number of things can trigger symptoms once the illness emerges. Some examples are: • Discontinuing medications • Sleep changes • Disruptions in routines • Too much involvement in activities • Being stressed • Negative life events • Critical fa…	Information about health consequences	Perceptions - Susceptibility	Motivation	SMARTS	Health-Symptoms	1	2		8				2	9	4	1	12	9	3	2	1	2
Foundations	Basic Facts		Treatment Options	Medications are necessary. Self-management helps. Other treatments can help as well. • Psychotherapy helps people reduce stress. It helps people address problems with self-esteem and relationships. • Family education helps families learn more about bipolar disorder. • Family therapy helps families learn to better solve problems and conflicts. • Substance abuse treatment can help individuals reduc…	Information about social and environmental consequences	Attitudes - Instrumental	Motivation	Build Support	Quality of Life	1	2		9				4	5	4	1	10	7	5	3	2	2
Foundations	Basic Facts		Treatment Options	Medications are necessary. Self-management helps. Other treatments can help as well. • Psychotherapy helps people reduce stress. It helps people address problems with self-esteem and relationships. • Family education helps families learn more about bipolar disorder. • Family therapy helps families learn to better solve problems and conflicts. • Substance abuse treatment can help individuals reduc…	Information about social and environmental consequences	Attitudes - Instrumental	Motivation	Healthy Habits	Quality of Life	1	2		9				4	5	4	1	9	6	5	3	2	2
Foundations	Basic Facts		Support Organizations	Get involved! • Depression and Bipolar Support Alliance: 312-642-0049 or www.dbsalliance.org • National Alliance for Mental Illness: 703-524-7600 or www.nami.org • National Institute of Mental Health: 301-443-4513 or www.nimh.nih.gov	Social support - support group	Support	Environment	Build Support	None	1	2		10				6	3	2	3	10	7	0	0	1	2
Foundations	Basic Facts		Key Points	Bipolar disorder: • Is a common medical condition • Includes early warning signs • Can be effectively managed	Information about a health condition	Knowledge	Motivation	MSS	None	1	2		11				3	3	3	1	5	5	0	0	1	2
Foundations	Medications		Why Medications?	Research shows that medication is critical for people with bipolar disorder to live well. During an episode: Symptoms can last for months without medication. Symptoms harm relationships and the ability to work or engage in other meaningful activities. With medication, mood episodes may be resolved in a matter of weeks. When well or better: Not taking medication is associated with more frequent re…	Credible source	Norms - Subjective	Motivation	Medication	Wellness	1	3		1				3	11	5	1	2	2	1	1	3	1
Foundations	Medications		Why Medications?	Research shows that medication is critical for people with bipolar disorder to live well. During an episode: Symptoms can last for months without medication. Symptoms harm relationships and the ability to work or engage in other meaningful activities. With medication, mood episodes may be resolved in a matter of weeks. When well or better: Not taking medication is associated with more frequent re…	Information about health consequences	Perceptions - Severity	Motivation	Medication	Quality of Life	1	3		1				2	8	4	1	2	2	5	3	3	1
Foundations	Medications		Why Medications?	Research shows that medication is critical for people with bipolar disorder to live well. During an episode: Symptoms can last for months without medication. Symptoms harm relationships and the ability to work or engage in other meaningful activities. With medication, mood episodes may be resolved in a matter of weeks. When well or better: Not taking medication is associated with more frequent re…	Information about health consequences	Perceptions - Susceptibility	Motivation	Medication	Health	1	3		1				2	9	4	1	2	2	2	2	3	1
Foundations	Medications		Weigh Your Options	What are your thoughts on medications? What good things have come from taking medications? What bad things have come from taking medications? • How did you feel? • How did you think? • How was your self-care? • How were your relationships? • How was your work? Think about your goals. Does taking medication help you pursue your goals? What are the pros and cons of taking medications for you?	Pros and Cons [decisional balance]	Attitudes - Instrumental	Motivation	Medication	None	1	3		2				5	5	4	1	2	2	0	0	1	2
Foundations	Medications		Make a Decision	Do you have doubts about taking medications? Think about your list of pros and cons. What should you do? Although long-term medications are recommended, you only need to make a decision about what you are going to do right now and for the near future. Consider your thoughts and feelings. Consider how you are functioning. Consider the advice of those who love you. Consider the recommendations of y…	Pros and Cons [decisional balance]	Attitudes - Instrumental	Motivation	Medication	None	1	3		3				5	5	4	1	2	2	0	0	3	1
Foundations	Medications		Make a Decision	Do you have doubts about taking medications? Think about your list of pros and cons. What should you do? Although long-term medications are recommended, you only need to make a decision about what you are going to do right now and for the near future. Consider your thoughts and feelings. Consider how you are functioning. Consider the advice of those who love you. Consider the recommendations of y…	Social support - feedback	Support - Family & Friends	Environment	Medication	None	1	3		3				4	4	2	3	2	2	0	0	3	1
Foundations	Medications		Make a Decision	Do you have doubts about taking medications? Think about your list of pros and cons. What should you do? Although long-term medications are recommended, you only need to make a decision about what you are going to do right now and for the near future. Consider your thoughts and feelings. Consider how you are functioning. Consider the advice of those who love you. Consider the recommendations of y…	Credible source	Norms - Subjective	Motivation	Medication	Health	1	3		3				3	11	5	1	2	2	2	2	3	1
Foundations	Medications		Problem: Sticking With It	Do you waver in your commitment to medications? Following medical advice is hard. Only about 50% of people take medication as prescribed. This is true for all sorts of conditions including diabetes and hypertension. It is true for bipolar disorder as well. Reasons people don’t take medications are: • Misunderstandings about the illness • Misunderstandings about medication • Negative feelings abou…	Social comparison	Norms - Descriptive	Motivation	Medication	None	1	3		4				1	12	5	1	2	2	0	0	2	1
Foundations	Medications		Problem: Sticking With It	Do you waver in your commitment to medications? Following medical advice is hard. Only about 50% of people take medication as prescribed. This is true for all sorts of conditions including diabetes and hypertension. It is true for bipolar disorder as well. Reasons people don’t take medications are: • Misunderstandings about the illness • Misunderstandings about medication • Negative feelings abou…	Information about antecedents	Knowledge	Motivation	Medication	None	1	3		4				1	3	3	1	2	2	0	0	2	1
Foundations	Medications		Solution: Overcoming Barriers	Misunderstandings About Bipolar There is little information available for the public. There is a lot of stigma and fear. Get informed! Read! Make sure you understand the nature of bipolar disorder. Reflect! Make sure you understand your bipolar disorder. People often think they are fine when they are manic. Trust your family and doctor to be honest with you. If you stopped taking medications and …	Social support - feedback	Support	Environment	MSS - episode	Health-Episodes	1	3		5				4	3	2	3	7	5	4	2	2	1
Foundations	Medications		Solution: Overcoming Barriers	Misunderstandings About Bipolar There is little information available for the public. There is a lot of stigma and fear. Get informed! Read! Make sure you understand the nature of bipolar disorder. Reflect! Make sure you understand your bipolar disorder. People often think they are fine when they are manic. Trust your family and doctor to be honest with you. If you stopped taking medications and …	Behavioral experiments	Skills	Capabilities	Medication	Health-Episodes	1	3		5				3	2	2	4	2	2	4	2	2	2
Foundations	Medications		Solution: Overcoming Barriers	Misunderstandings About Medications People often have negative beliefs about medications. Medication for bipolar disorder does not change people’s personalities. It only helps take away the mood highs and lows. Taking medication is a sign of health and taking care of yourself. It is not a sign of weakness.	Framing/reframing	Skills	Capabilities	Medication	Health	1	3		6				10	2	2	4	2	2	2	2	1	2
Foundations	Medications		Solution: Overcoming Barriers	Negative Feelings About Bipolar Being angry, sad, or scared is a normal reaction to an abnormal situation. Who wants to have a disorder? Nobody! The fact is that each and every one of us on this earth will face major challenges in our lives. You are no more or less a person for having bipolar disorder. Work through your feelings about this disorder. Start therapy or join a support group if you wa…	Social Comparison	Norms - Subjective	Motivation	Medication	QOL-Psychological	1	3		7				1	11	5	1	2	2	6	3	3	2
Foundations	Medications		Solution: Overcoming Barriers	Negative Feelings About Bipolar Being angry, sad, or scared is a normal reaction to an abnormal situation. Who wants to have a disorder? Nobody! The fact is that each and every one of us on this earth will face major challenges in our lives. You are no more or less a person for having bipolar disorder. Work through your feelings about this disorder. Start therapy or join a support group if you wa…	Framing/reframing	Skills	Capabilities	Medication	QOL-Psychological	1	3		7				10	2	2	4	2	2	6	3	3	2
Foundations	Medications		Solution: Overcoming Barriers	Negative Feelings About Bipolar Being angry, sad, or scared is a normal reaction to an abnormal situation. Who wants to have a disorder? Nobody! The fact is that each and every one of us on this earth will face major challenges in our lives. You are no more or less a person for having bipolar disorder. Work through your feelings about this disorder. Start therapy or join a support group if you wa…	Social Support (Unspecified)	Support	Environment	None	QOL-Psychological	1	3		7				2	3	2	3	0	0	6	3	3	2
Foundations	Medications		Solution: Overcoming Barriers	Feeling Okay So how can feeling okay be a problem you ask? When people begin to feel better they often think the disorder has gone away, so they stop taking medications. When you feel well you might want to stop your medications. However, stopping your medications makes it more likely you will get symptoms again. Make a pact with yourself that you will continue taking medications when ill and whe…	Information about health consequences	Perceptions - Susceptibility	Motivation	Medication	Health-Symptoms	1	3		8				2	9	4	1	2	2	3	2	2	1
Foundations	Medications		Solution: Overcoming Barriers	Feeling Okay So how can feeling okay be a problem you ask? When people begin to feel better they often think the disorder has gone away, so they stop taking medications. When you feel well you might want to stop your medications. However, stopping your medications makes it more likely you will get symptoms again. Make a pact with yourself that you will continue taking medications when ill and whe…	Commitment	Intention	Motivation	Medication	Health	1	3		8				1	16	7	1	2	2	2	2	2	1
Foundations	Medications		Solution: Overcoming Barriers	Forgetfulness It is easy to forget to take medications. Some people forget often. And most people forget occasionally. Try the following tips: • Take your medication at the same time every day • Keep your medication in the same place • Put your medication next to something that you do every day such as your toothbrush, coffee pot, or alarm clock • Set a medication alarm • Keep a pill box	Social Comparison	Norms - Descriptive	Motivation	Medication	None	1	3		9				1	12	5	1	2	2	0	0	4	1
Foundations	Medications		Solution: Overcoming Barriers	Forgetfulness It is easy to forget to take medications. Some people forget often. And most people forget occasionally. Try the following tips: • Take your medication at the same time every day • Keep your medication in the same place • Put your medication next to something that you do every day such as your toothbrush, coffee pot, or alarm clock • Set a medication alarm • Keep a pill box	Task planning	Planning - Task	Volition	Medication	None	1	3		9				3	3	2	2	2	2	0	0	4	1
Foundations	Medications		Solution: Overcoming Barriers	Forgetfulness It is easy to forget to take medications. Some people forget often. And most people forget occasionally. Try the following tips: • Take your medication at the same time every day • Keep your medication in the same place • Put your medication next to something that you do every day such as your toothbrush, coffee pot, or alarm clock • Set a medication alarm • Keep a pill box	Restructuring the physical environment	Resources	Environment	Medication	None	1	3		9				1	1	1	3	2	2	0	0	4	1
Foundations	Medications		Solution: Overcoming Barriers	Forgetfulness It is easy to forget to take medications. Some people forget often. And most people forget occasionally. Try the following tips: • Take your medication at the same time every day • Keep your medication in the same place • Put your medication next to something that you do every day such as your toothbrush, coffee pot, or alarm clock • Set a medication alarm • Keep a pill box	Introduce cues	Prompts	Environment	Medication	None	1	3		9				1	9	4	3	2	2	0	0	4	1
Foundations	Medications		Solution: Overcoming Barriers	Side Effects Negative side effects of medications are bothersome. Talk to your doctor! • Make sure you are on the right medications for you • Make sure you are on the lowest dose necessary • Ask if there is a medication to reduce unwanted side effects • Make sure the positive effects of the medication outweigh any negative side effects	Social support - treatment	Support - Providers	Environment	Medication	Health-Symptoms	1	3		10				5	6	2	3	2	2	3	2	3	1
Foundations	Medications		Solution: Overcoming Barriers	Side Effects Negative side effects of medications are bothersome. Talk to your doctor! • Make sure you are on the right medications for you • Make sure you are on the lowest dose necessary • Ask if there is a medication to reduce unwanted side effects • Make sure the positive effects of the medication outweigh any negative side effects	Information about a health condition	Knowledge	Motivation	Medication	Health-Symptoms	1	3		10				3	3	3	1	2	2	3	2	3	2
Foundations	Medications		Solution: Overcoming Barriers	Side Effects Negative side effects of medications are bothersome. Talk to your doctor! • Make sure you are on the right medications for you • Make sure you are on the lowest dose necessary • Ask if there is a medication to reduce unwanted side effects • Make sure the positive effects of the medication outweigh any negative side effects	Pros and cons [decisional balance]	Attitudes - Instrumental	Motivation	Medication	Health-Symptoms	1	3		10				5	5	4	1	2	2	3	2	3	2
Foundations	Medications		Solution: Overcoming Barriers	Poor Relationship With Doctor It is very important that you are comfortable with your doctor. Make sure that you: • Find a doctor who is a good match. It is important that you are comfortable with her or his bedside manner. • Work on having an open dialogue with your doctor. She or he is an expert on medications. You are the expert on your needs and goals. • Be sure to tell your doctor if she or …	Restructuring the social environment	Support - Providers	Environment	Medication	None	1	3		11				1	6	2	3	2	2	0	0	1	2
Foundations	Medications		Solution: Overcoming Barriers	Discouragement From Family Sometimes family members discourage people from taking medications. This often has to do with not wanting to believe that there is a problem. Sometimes it has to do with mistrusting the mental healthcare system. Invite your loved ones to a family meeting or educational session with your doctor. They need to work through their own misunderstandings and negative feelings …	Information about others' approval	Norms - Subjective	Motivation	Medication	None	1	3		12				2	11	5	1	2	2	0	0	2	2
Foundations	Medications		Solution: Overcoming Barriers	Discouragement From Family Sometimes family members discourage people from taking medications. This often has to do with not wanting to believe that there is a problem. Sometimes it has to do with mistrusting the mental healthcare system. Invite your loved ones to a family meeting or educational session with your doctor. They need to work through their own misunderstandings and negative feelings …	Restructuring the social environment	Obstruction	Environment	Medication	None	1	3		12				1	7	2	3	2	2	0	0	2	2
Foundations	Medications		Solution: Overcoming Barriers	Expense or Inconvenience Medications are expensive. Going to the doctor is inconvenient. Make sure you are on the health insurance plan that best serves your needs. Make sure you budget money for medications. They are life-saving. Schedule your doctor appointments in a way that is least disruptive to your life. There is no way around it. Taking care of bipolar disorder requires time, effort, and …	Coping Planning	Planning - Coping	Volition	Medication	Quality of Life	1	3		13				4	4	2	2	2	2	5	3	2	2
Foundations	Medications		Solution: Overcoming Barriers	Expense or Inconvenience Medications are expensive. Going to the doctor is inconvenient. Make sure you are on the health insurance plan that best serves your needs. Make sure you budget money for medications. They are life-saving. Schedule your doctor appointments in a way that is least disruptive to your life. There is no way around it. Taking care of bipolar disorder requires time, effort, and …	Information about social and environmental consequences	Attitudes - Instrumental	Motivation	Medication	Wellness	1	3		13				4	5	4	1	2	2	1	1	2	2
Foundations	Medications		Key Points	Remember… • Medications are an important part of treatment for bipolar disorder • More people than not run into trouble taking medications regularly • Common problems with taking medications can be overcome • Work closely with your psychiatrist to make medications work for you	Information about a health condition	Knowledge	Motivation	Medication	None	1	3		14				3	3	3	1	2	2	0	0	4	2
Foundations	Medications		Key Points	Remember… • Medications are an important part of treatment for bipolar disorder • More people than not run into trouble taking medications regularly • Common problems with taking medications can be overcome • Work closely with your psychiatrist to make medications work for you	Social comparison	Norms - Descriptive	Motivation	Medication	None	1	3		14				1	12	5	1	2	2	0	0	4	2
Foundations	Medications		Key Points	Remember… • Medications are an important part of treatment for bipolar disorder • More people than not run into trouble taking medications regularly • Common problems with taking medications can be overcome • Work closely with your psychiatrist to make medications work for you	Verbal Persuasion about capability	Self-Efficacy - Coping	Motivation	Medication	None	1	3		14				1	15	6	1	2	2	0	0	4	2
Foundations	Medications		Key Points	Remember… • Medications are an important part of treatment for bipolar disorder • More people than not run into trouble taking medications regularly • Common problems with taking medications can be overcome • Work closely with your psychiatrist to make medications work for you	Social support - treatment	Support - Providers	Environment	Medication	None	1	3		14				5	6	2	3	2	2	0	0	4	2
Foundations	Lifestyle Skills		Healthy Lifestyle	Remember that triggers can bring on symptoms. Examples of triggers are: • Sleep changes • Disruption in routines • Over involvement in activities • Being stressed • Negative life events • Critical family interactions • Substance use Maintaining a healthy lifestyle can significantly reduce your risk of future episodes.	Information about health consequences	Perceptions - Susceptibility	Motivation	SMARTS	Health	1	4		1				2	9	4	1	12	9	2	2	1	1
Foundations	Lifestyle Skills		SMARTS	Take care of yourself! Be wise! Use your SMARTS and keep a healthy lifestyle. • Sleep: Get enough sleep every night • Medication: Take medications as prescribed • Attend: Attend to diet, exercise, and substances • Routine: Keep a regular daily routine • Tranquil: Aim for calm • Social Keep healthy relationships Below you will learn more about using your SMARTS to stay well. For more tips and stra…	Information on application use	Knowledge	Motivation	SMARTS	Quality of Life	1	4		2				6	3	3	1	12	9	5	3	2	2
Foundations	Lifestyle Skills		SMARTS	Take care of yourself! Be wise! Use your SMARTS and keep a healthy lifestyle. • Sleep: Get enough sleep every night • Medication: Take medications as prescribed • Attend: Attend to diet, exercise, and substances • Routine: Keep a regular daily routine • Tranquil: Aim for calm • Social Keep healthy relationships Below you will learn more about using your SMARTS to stay well. For more tips and stra…	Information about treatment of a health condition	Knowledge	Motivation	SMARTS	Quality of Life	1	4		2				4	3	3	1	12	9	5	3	2	2
Foundations	Lifestyle Skills		Sleep	Having a regular sleep schedule is important. Changes in the timing of sleep can trigger symptoms. Getting enough sleep is also important. Changes in the amount of sleep can trigger symptoms. Anywhere between 6 to 10 hours a night is normal. However, people do vary. To get a good night’s sleep, practice these habits daily: • Go to bed at the same time each night • Get up at the same time each mor…	Information about health consequences	Perceptions - Susceptibility	Motivation	Sleep	Health-Symptoms	1	4		3				2	9	4	1	3	3	3	2	2	1
Foundations	Lifestyle Skills		Sleep	Having a regular sleep schedule is important. Changes in the timing of sleep can trigger symptoms. Getting enough sleep is also important. Changes in the amount of sleep can trigger symptoms. Anywhere between 6 to 10 hours a night is normal. However, people do vary. To get a good night’s sleep, practice these habits daily: • Go to bed at the same time each night • Get up at the same time each mor…	Task planning	Planning - Task	Volition	Sleep	Health-Symptoms	1	4		3				3	3	2	2	3	3	3	2	2	1
Foundations	Lifestyle Skills		Medications	Medication is an essential part of any treatment plan for bipolar disorder. Be sure to take your medications as prescribed each and every day. If you are having any problems with your medications, consult your doctor.	Information about a health condition	Knowledge	Motivation	Medication	None	1	4		4				3	3	3	1	2	2	0	0	3	2
Foundations	Lifestyle Skills		Medications	Medication is an essential part of any treatment plan for bipolar disorder. Be sure to take your medications as prescribed each and every day. If you are having any problems with your medications, consult your doctor.	Instruction on how to perform a behavior	Skills	Capabilities	Medication	None	1	4		4				1	2	2	4	2	2	0	0	3	1
Foundations	Lifestyle Skills		Medications	Medication is an essential part of any treatment plan for bipolar disorder. Be sure to take your medications as prescribed each and every day. If you are having any problems with your medications, consult your doctor.	Social support - treatment	Support - Providers	Environment	Medication	None	1	4		4				5	6	2	3	2	2	0	0	3	1
Foundations	Lifestyle Skills		Attend	Attend to diet, exercise, and substance use. Having a good diet, being active and exercising, and minimizing your use of substances will help you keep symptoms of bipolar disorder at bay. Eat well… The United States Food and Drug Administration suggests eating a range of “nutrient dense” foods. To maintain the integrity of the foods, prepare them with little or no added solid fats, sugars, refine…	Information about health consequences	Attitudes - Instrumental	Motivation	Healthy Habits	Health-Symptoms	1	4		5				2	5	4	1	9	6	3	2	5	1
Foundations	Lifestyle Skills		Attend	Attend to diet, exercise, and substance use. Having a good diet, being active and exercising, and minimizing your use of substances will help you keep symptoms of bipolar disorder at bay. Eat well… The United States Food and Drug Administration suggests eating a range of “nutrient dense” foods. To maintain the integrity of the foods, prepare them with little or no added solid fats, sugars, refine…	Information about social and environmental consequences	Attitudes - Instrumental	Motivation	Healthy Habits	Wellness	1	4		5				4	5	4	1	9	6	1	1	5	1
Foundations	Lifestyle Skills		Attend	Attend to diet, exercise, and substance use. Having a good diet, being active and exercising, and minimizing your use of substances will help you keep symptoms of bipolar disorder at bay. Eat well… The United States Food and Drug Administration suggests eating a range of “nutrient dense” foods. To maintain the integrity of the foods, prepare them with little or no added solid fats, sugars, refine…	Credible source	Norms - Subjective	Motivation	Healthy Habits	Health-Symptoms	1	4		5				3	11	5	1	9	6	3	2	5	1
Foundations	Lifestyle Skills		Attend	Attend to diet, exercise, and substance use. Having a good diet, being active and exercising, and minimizing your use of substances will help you keep symptoms of bipolar disorder at bay. Eat well… The United States Food and Drug Administration suggests eating a range of “nutrient dense” foods. To maintain the integrity of the foods, prepare them with little or no added solid fats, sugars, refine…	Process Goal	Goal Setting	Volition	Healthy Habits	Health-Symptoms	1	4		5				1	1	1	2	9	6	3	2	5	1
Foundations	Lifestyle Skills		Attend	Attend to diet, exercise, and substance use. Having a good diet, being active and exercising, and minimizing your use of substances will help you keep symptoms of bipolar disorder at bay. Eat well… The United States Food and Drug Administration suggests eating a range of “nutrient dense” foods. To maintain the integrity of the foods, prepare them with little or no added solid fats, sugars, refine…	Information about treatment of a health condition	Knowledge	Motivation	Healthy Habits	Health-Symptoms	1	4		5				4	3	3	1	9	6	3	2	5	1
Foundations	Lifestyle Skills		Routine	Routine. Regularity. Rhythm. This is important for health. It is vital to managing bipolar disorder. What does your schedule look like? Make a plan. Keep a routine for sleep. Keep a routine for activities. In particular, try to do these 5 activities at about the same time every day: • Get out of bed • First have contact with another person • Start work/school/volunteer/family care • Dinner • Get …	Task planning	Planning - Task	Volition	Routine	Health	1	4		6				3	3	2	2	4	4	2	2	1	2
Foundations	Lifestyle Skills		Tranquil	Stress is part of life. It is normal. However, intense or prolonged stress is not normal. It causes many physical health problems. It causes many mental health problems. Stress can also trigger symptoms. Live a grounded life. Eliminate unnecessary stress. Look at your financial, housing, social, and work situations. Are they good enough? Do you need to change anything? Live an empowered life. Con…	Information about health consequences	Perceptions - Susceptibility	Motivation	Manage Stress	Health	1	4		7				2	9	4	1	11	8	2	2	3	2
Foundations	Lifestyle Skills		Tranquil	Stress is part of life. It is normal. However, intense or prolonged stress is not normal. It causes many physical health problems. It causes many mental health problems. Stress can also trigger symptoms. Live a grounded life. Eliminate unnecessary stress. Look at your financial, housing, social, and work situations. Are they good enough? Do you need to change anything? Live an empowered life. Con…	Information about antecedents	Knowledge	Motivation	Manage Stress	Quality of life	1	4		7				1	3	3	1	11	8	5	3	3	2
Foundations	Lifestyle Skills		Tranquil	Stress is part of life. It is normal. However, intense or prolonged stress is not normal. It causes many physical health problems. It causes many mental health problems. Stress can also trigger symptoms. Live a grounded life. Eliminate unnecessary stress. Look at your financial, housing, social, and work situations. Are they good enough? Do you need to change anything? Live an empowered life. Con…	Social support - treatment	Support - Providers	Environment	Manage Stress	QOL-Psychological	1	4		7				5	6	2	3	11	8	6	3	3	2
Foundations	Lifestyle Skills		Social	We are social beings. We need to feel connected to others. We need support. Social problems cause stress. They can trigger symptoms. The reverse is also true. Symptoms can cause social problems. The withdrawal of depression can push others away. The irritability of mania can push others away. Work to have caring relationships with others. Work to stay connected in healthy ways, even when having s…	Information about health consequences	Perceptions - Susceptibility	Motivation	Build Support	Wellness	1	4		8				2	9	4	1	10	7	1	1	2	2
Foundations	Lifestyle Skills		Social	We are social beings. We need to feel connected to others. We need support. Social problems cause stress. They can trigger symptoms. The reverse is also true. Symptoms can cause social problems. The withdrawal of depression can push others away. The irritability of mania can push others away. Work to have caring relationships with others. Work to stay connected in healthy ways, even when having s…	Restructuring the social environment	Support - Providers	Environment	Build Support	QOL-Relational	1	4		8				1	6	2	3	10	7	7	3	2	2
Foundations	Lifestyle Skills		Key Points	Be SMARTS: • Get enough sleep every day • Take medications as prescribed • Attend to diet, exercise, and substance use • Keep a regular daily routine • Manage your stress to stay tranquil • Maintain a healthy social life	Process Goal	Goal Setting	Volition	SMARTS	None	1	4		9				1	1	1	2	12	9	0	0	1	2
Foundations	Coping Skills		Defining the Problem	Here is the problem… Depression is a spiral down. People withdraw. People become inactive. These behaviors worsen depression. Dial Up to avoid depression. Mania is a spiral up. People increase engagement. People increase activity and decrease sleep. These behaviors worsen mania. Dial Down to avoid mania. There are skills you can use to reduce your chances of full-blown mood episodes.	Information about health consequences	Attitudes - Instrumental	Motivation	MSS	Health-Episodes	1	5		1				2	5	4	1	5	5	4	2	1	2
Foundations	Coping Skills		Building Coping Skills	The coping skills here are based on a cognitive-behavioral theory of the human mind. This theory is based on three principles: • Our thoughts, actions, feelings, and bodies all impact each other • We can be aware of our thoughts, actions, feelings, and bodies • We can make changes in life by adjusting our thoughts and actions In the LiveWell Program we will focus primarily on awareness and action…	Information about a health condition	Knowledge	Motivation	None	Wellness	1	5		2				3	3	3	1	0	0	1	1	1	2
Foundations	Coping Skills		Picture This…	This is how it works. Everything is connected. Coping skills—taking action—can be used to promote healthy thoughts, feelings, and bodies. This is true when dealing with early warning signs of depression and mania.	Information about health consequences	Attitudes - Instrumental	Motivation	MSS - prodromal	Health-Symptoms	1	5		3				2	5	4	1	6	5	3	2	1	2
Foundations	Coping Skills		Make The Right Personal Choice	Be sure that you consider what is best for you in the long-run. Don’t give in to what feels good in the moment. • Be aware • Consider your options • Choose wisely • Take action Remember you can use Dial Up and Dial Down skills to prevent a spiral into depression or mania.	Comparative imagining of future outcomes	Attitudes - Affective	Motivation	MSS	Health	1	5		4				6	6	4	1	5	5	2	2	2	2
Foundations	Coping Skills		Make The Right Personal Choice	Be sure that you consider what is best for you in the long-run. Don’t give in to what feels good in the moment. • Be aware • Consider your options • Choose wisely • Take action Remember you can use Dial Up and Dial Down skills to prevent a spiral into depression or mania.	Information about treatment of a health condition	Knowledge	Motivation	MSS	Health	1	5		4				4	3	3	1	5	5	2	2	2	2
Foundations	Coping Skills		Dial Up Skills	What skills can you use for early warning signs or symptoms of depression? Get involved! Get moving! • Consider skills you already use in life • Develop new skills on your own • Ask a therapist to teach you • Join a skills group in the community • Try these or other self-help books - The Bipolar Workbook by Basco (2006) - Managing Bipolar Disorder by Otto (2009) Check out Dial Up in the Toolbox s…	Generalization of a target behavior	Skills	Capabilities	MSS - prodromal	Health-Symptoms	1	5		5				6	2	2	4	6	5	3	2	5	2
Foundations	Coping Skills		Dial Up Skills	What skills can you use for early warning signs or symptoms of depression? Get involved! Get moving! • Consider skills you already use in life • Develop new skills on your own • Ask a therapist to teach you • Join a skills group in the community • Try these or other self-help books - The Bipolar Workbook by Basco (2006) - Managing Bipolar Disorder by Otto (2009) Check out Dial Up in the Toolbox s…	Behavioral Substitution	Skills	Capabilities	MSS - prodromal	Health-Symptoms	1	5		5				4	2	2	4	6	5	3	2	5	2
Foundations	Coping Skills		Dial Up Skills	What skills can you use for early warning signs or symptoms of depression? Get involved! Get moving! • Consider skills you already use in life • Develop new skills on your own • Ask a therapist to teach you • Join a skills group in the community • Try these or other self-help books - The Bipolar Workbook by Basco (2006) - Managing Bipolar Disorder by Otto (2009) Check out Dial Up in the Toolbox s…	Behavioral Rehearsal	Practice	Volition	MSS - prodromal	Health-Symptoms	1	5		5				1	8	6	2	6	5	3	2	5	2
Foundations	Coping Skills		Dial Up Skills	What skills can you use for early warning signs or symptoms of depression? Get involved! Get moving! • Consider skills you already use in life • Develop new skills on your own • Ask a therapist to teach you • Join a skills group in the community • Try these or other self-help books - The Bipolar Workbook by Basco (2006) - Managing Bipolar Disorder by Otto (2009) Check out Dial Up in the Toolbox s…	Social Support (Unspecified)	Support	Environment	MSS - prodromal	Health-Symptoms	1	5		5				2	3	2	3	6	5	3	2	5	2
Foundations	Coping Skills		Dial Up Skills	What skills can you use for early warning signs or symptoms of depression? Get involved! Get moving! • Consider skills you already use in life • Develop new skills on your own • Ask a therapist to teach you • Join a skills group in the community • Try these or other self-help books - The Bipolar Workbook by Basco (2006) - Managing Bipolar Disorder by Otto (2009) Check out Dial Up in the Toolbox s…	Information about treatment of a health condition	Knowledge	Motivation	MSS - prodromal	Health-Symptoms	1	5		5				4	3	3	1	6	5	3	2	5	2
Foundations	Coping Skills		Dial Down Skills	What skills can you use for early warning signs and symptoms of mania? Disengage! Slow down! • Consider skills you already use in life • Develop new skills on your own • Ask a therapist to teach you • Join a skills group in the community • Try these or other self-help books - The Bipolar Workbook by Basco (2006) - Managing Bipolar Disorder by Otto (2009) Check out Dial Down in the Toolbox section…	Information about treatment of a health condition	Knowledge	Motivation	MSS - prodromal	Health-Symptoms	1	5		6				4	3	3	1	6	5	3	2	5	2
Foundations	Coping Skills		Dial Down Skills	What skills can you use for early warning signs and symptoms of mania? Disengage! Slow down! • Consider skills you already use in life • Develop new skills on your own • Ask a therapist to teach you • Join a skills group in the community • Try these or other self-help books - The Bipolar Workbook by Basco (2006) - Managing Bipolar Disorder by Otto (2009) Check out Dial Down in the Toolbox section…	Behavioral Substitution	Skills	Capabilities	MSS - prodromal	Health-Symptoms	1	5		6				4	2	2	4	6	5	3	2	5	2
Foundations	Coping Skills		Dial Down Skills	What skills can you use for early warning signs and symptoms of mania? Disengage! Slow down! • Consider skills you already use in life • Develop new skills on your own • Ask a therapist to teach you • Join a skills group in the community • Try these or other self-help books - The Bipolar Workbook by Basco (2006) - Managing Bipolar Disorder by Otto (2009) Check out Dial Down in the Toolbox section…	Generalization of a target behavior	Skills	Capabilities	MSS - prodromal	Health-Symptoms	1	5		6				6	2	2	4	6	5	3	2	5	2
Foundations	Coping Skills		Dial Down Skills	What skills can you use for early warning signs and symptoms of mania? Disengage! Slow down! • Consider skills you already use in life • Develop new skills on your own • Ask a therapist to teach you • Join a skills group in the community • Try these or other self-help books - The Bipolar Workbook by Basco (2006) - Managing Bipolar Disorder by Otto (2009) Check out Dial Down in the Toolbox section…	Behavioral Rehearsal	Practice	Volition	MSS - prodromal	Health-Symptoms	1	5		6				1	8	6	2	6	5	3	2	5	2
Foundations	Coping Skills		Dial Down Skills	What skills can you use for early warning signs and symptoms of mania? Disengage! Slow down! • Consider skills you already use in life • Develop new skills on your own • Ask a therapist to teach you • Join a skills group in the community • Try these or other self-help books - The Bipolar Workbook by Basco (2006) - Managing Bipolar Disorder by Otto (2009) Check out Dial Down in the Toolbox section…	Social Support (Unspecified)	Support	Environment	MSS - prodromal	Health-Symptoms	1	5		6				2	3	2	3	6	5	3	2	5	2
Foundations	Coping Skills		Key Points	Watch your activity level: • Dial up when you’re down • Dial down when you’re up	Instruction on how to perform a behavior	Skills	Capabilities	MSS	Health	1	5		7				1	2	2	4	5	5	2	2	2	2
Foundations	Coping Skills		Key Points	Watch your activity level: • Dial up when you’re down • Dial down when you’re up	Task planning	Planning - Task	Volition	MSS	Health	1	5		7				3	3	2	2	5	5	2	2	2	2
Foundations	Team		It’s A Team Effort	Managing bipolar disorder requires taking medications. It requires maintaining a healthy lifestyle. It requires using coping skills. It requires having a good team in place. At a minimum, your team involves a psychiatrist, personal supports, and a hospital. For some people, a therapist, case manager, and peer support groups are important as well.	Information about a health condition	Knowledge	Motivation	All	None	1	6		1				3	3	3	1	1	1	0	0	2	2
Foundations	Team		It’s A Team Effort	Managing bipolar disorder requires taking medications. It requires maintaining a healthy lifestyle. It requires using coping skills. It requires having a good team in place. At a minimum, your team involves a psychiatrist, personal supports, and a hospital. For some people, a therapist, case manager, and peer support groups are important as well.	Information about a health condition	Knowledge	Motivation	Build Support	None	1	6		1				3	3	3	1	10	7	0	0	2	2
Foundations	Team		Psychiatrist	Having a good relationship with your psychiatrist is important. Your health depends upon their expertise. While you know yourself best, your psychiatrist should know the most recent information on medications for bipolar disorder. You need a doctor with whom you can collaborate. Plus, having a good relationship with your psychiatrist makes it more likely that you will reach out to them when you n…	Information about a health condition	Knowledge	Motivation	Build Support	None	1	6		2				3	3	3	1	10	7	0	0	2	2
Foundations	Team		Psychiatrist	Having a good relationship with your psychiatrist is important. Your health depends upon their expertise. While you know yourself best, your psychiatrist should know the most recent information on medications for bipolar disorder. You need a doctor with whom you can collaborate. Plus, having a good relationship with your psychiatrist makes it more likely that you will reach out to them when you n…	Social support - treatment	Support - Providers	Environment	MSS	None	1	6		2				5	6	2	3	5	5	0	0	2	2
Foundations	Team		Finding A Psychiatrist	It is common to meet with or work with several different psychiatrists before finding the one that works best for you. • Be sure your psychiatrist is an expert on bipolar disorder. • Find someone who is flexible, honest, respectful, trustworthy, confident, warm, interested, and open. • Check that his or her personality is a good match for you. What style works best for you?	Instruction on how to perform a behavior	Skills	Capabilities	Build Support	None	1	6		3				1	2	2	4	10	7	0	0	1	2
Foundations	Team		Working With Your Psychiatrist	Once you find a psychiatrist that is a good match for you, do your part to establish and maintain a good working relationship. Be open This can be harder than it sounds. It is common for people to not want to share certain things with their psychiatrist. This includes missing medications, using substances, and having early warning signs of mania or hypomanic symptoms. Things to share with your ps…	Instruction on how to perform a behavior	Skills	Capabilities	Build Support	None	1	6		4				1	2	2	4	10	7	0	0	3	2
Foundations	Team		Working With Your Psychiatrist	Once you find a psychiatrist that is a good match for you, do your part to establish and maintain a good working relationship. Be open This can be harder than it sounds. It is common for people to not want to share certain things with their psychiatrist. This includes missing medications, using substances, and having early warning signs of mania or hypomanic symptoms. Things to share with your ps…	Social Comparison	Norms - Subjective	Motivation	Build Support	Health-Symptoms	1	6		4				1	11	5	1	10	7	3	2	3	2
Foundations	Team		Working With Your Psychiatrist	Once you find a psychiatrist that is a good match for you, do your part to establish and maintain a good working relationship. Be open This can be harder than it sounds. It is common for people to not want to share certain things with their psychiatrist. This includes missing medications, using substances, and having early warning signs of mania or hypomanic symptoms. Things to share with your ps…	Information about treatment of a health condition	Knowledge	Motivation	Build Support	Health	1	6		4				4	3	3	1	10	7	2	2	3	2
Foundations	Team		Working With Your Psychiatrist	Be informed It is important that you and your psychiatrist are on the same page. Things to ask your psychiatrist: • What is my diagnosis? • How will the medications help? • What are the side effects? • What should I do if I get side effects? • What should I do if I miss a dose? • When should I call you?	Social support - treatment	Support - Providers	Environment	Medication	Health	1	6		5				5	6	2	3	2	2	2	2	3	2
Foundations	Team		Working With Your Psychiatrist	Be informed It is important that you and your psychiatrist are on the same page. Things to ask your psychiatrist: • What is my diagnosis? • How will the medications help? • What are the side effects? • What should I do if I get side effects? • What should I do if I miss a dose? • When should I call you?	Information about treatment of a health condition	Knowledge	Motivation	Medication	Health	1	6		5				4	3	3	1	2	2	2	2	3	2
Foundations	Team		Working With Your Psychiatrist	Be informed It is important that you and your psychiatrist are on the same page. Things to ask your psychiatrist: • What is my diagnosis? • How will the medications help? • What are the side effects? • What should I do if I get side effects? • What should I do if I miss a dose? • When should I call you?	Implementation intentions	Planning - Coping	Volition	Medication	Health	1	6		5				2	4	2	2	2	2	2	2	3	2
Foundations	Team		Working With Your Psychiatrist	Reach out Have an agreement with your psychiatrist about when you should call them between sessions. This usually involves things such as: • Problems with medications • Sleep disturbances • Early warning signs • Symptoms of depression • Symptoms of mania Sometimes symptoms keep people from reaching out. The hopelessness of depression and thrill of mania can get in the way. Don’t let your symptoms…	Implementation intentions	Planning - Coping	Volition	Medication	Health	1	6		6				2	4	2	2	2	2	2	2	3	2
Foundations	Team		Working With Your Psychiatrist	Reach out Have an agreement with your psychiatrist about when you should call them between sessions. This usually involves things such as: • Problems with medications • Sleep disturbances • Early warning signs • Symptoms of depression • Symptoms of mania Sometimes symptoms keep people from reaching out. The hopelessness of depression and thrill of mania can get in the way. Don’t let your symptoms…	Implementation intentions	Planning - Task	Volition	MSS	Health-Symptoms	1	6		6				2	3	2	2	5	5	3	2	3	2
Foundations	Team		Working With Your Psychiatrist	Reach out Have an agreement with your psychiatrist about when you should call them between sessions. This usually involves things such as: • Problems with medications • Sleep disturbances • Early warning signs • Symptoms of depression • Symptoms of mania Sometimes symptoms keep people from reaching out. The hopelessness of depression and thrill of mania can get in the way. Don’t let your symptoms…	Social Comparison	Norms - Descriptive	Motivation	MSS - episode	Health-Symptoms	1	6		6				1	12	5	1	7	5	3	2	3	2
Foundations	Team		Supports	It is important to have a few people in your life, not practitioners, that you can rely on to help you manage bipolar disorder. The research on this point is clear. Support is a major factor in getting and staying well. So think about this carefully.	Information about health consequences	Attitudes - Instrumental	Motivation	Build Support	None	1	6		7				2	5	4	1	10	7	0	0	2	2
Foundations	Team		Supports	It is important to have a few people in your life, not practitioners, that you can rely on to help you manage bipolar disorder. The research on this point is clear. Support is a major factor in getting and staying well. So think about this carefully.	Credible source	Norms - Subjective	Motivation	Build Support	Wellness	1	6		7				3	11	5	1	10	7	1	1	2	2
Foundations	Team		Identifying Your Supports	Think about your family and friends. Who amongst them might serve as effective team members? Pick two or three people. They should: 1. Know you well and care about you 2. Understand bipolar disorder or be willing to learn about it 3. Respect the need for medications to treat bipolar disorder 4. Not be critical or intrusive If you don’t have any family members or friends that fit this description,…	Guided Discovery	Insight	Motivation	Build Support	None	1	6		8				1	2	2	1	10	7	0	0	2	2
Foundations	Team		Identifying Your Supports	Think about your family and friends. Who amongst them might serve as effective team members? Pick two or three people. They should: 1. Know you well and care about you 2. Understand bipolar disorder or be willing to learn about it 3. Respect the need for medications to treat bipolar disorder 4. Not be critical or intrusive If you don’t have any family members or friends that fit this description,…	Restructuring the social environment	Support - Peers	Environment	Build Support	None	1	6		8				1	5	2	3	10	7	0	0	2	2
Foundations	Team		Working With Your Supports	Show them your wellness plan. You will complete this with your LiveWell coach after reading Awareness and Action Foundation lessons. Make sure you go through your plan in detail with your supports. Talk explicitly with your supports about your early warning signs of illness. Make sure they understand what red flags to look for. Share with them exactly how you would like them to give you feedback …	Social support - feedback	Support - Family & Friends	Environment	MSS - prodromal	Health-Symptoms	1	6		9				4	4	2	3	6	5	3	2	2	2
Foundations	Team		Working With Your Supports	Show them your wellness plan. You will complete this with your LiveWell coach after reading Awareness and Action Foundation lessons. Make sure you go through your plan in detail with your supports. Talk explicitly with your supports about your early warning signs of illness. Make sure they understand what red flags to look for. Share with them exactly how you would like them to give you feedback …	Implementation intentions	Planning - Coping	Volition	MSS - prodromal	Health	1	6		9				2	4	2	2	6	5	2	2	2	2
Foundations	Team		Hospital	There are times when you may need short-term treatment in the hospital even if you do everything right. That is, even if you take medications regularly, live a healthy lifestyle, and use coping skills, there is a chance you will have break-through symptoms. This is not the end of the world. Just know in advance where you would like to go for inpatient care. Get in. Get well. Get out.	Information about a health condition	Knowledge	Motivation	MSS - episode	Health-Symptoms	1	6		10				3	3	3	1	7	5	3	2	2	2
Foundations	Team		Hospital	There are times when you may need short-term treatment in the hospital even if you do everything right. That is, even if you take medications regularly, live a healthy lifestyle, and use coping skills, there is a chance you will have break-through symptoms. This is not the end of the world. Just know in advance where you would like to go for inpatient care. Get in. Get well. Get out.	Task planning	Planning - Task	Volition	MSS - episode	Health	1	6		10				3	3	2	2	7	5	2	2	2	2
Foundations	Team		Finding A Hospital	Here are some things to consider when picking out a hospital: • What hospitals are ranked the highest? Check out the latest US News and World Report. • What is the treatment philosophy of the psychiatry departments at nearby hospitals? Read about the inpatient unit online. • Is your psychiatrist on staff at nearby hospitals? Being on staff helps with the continuity of your care.	Task planning	Planning - Task	Volition	MSS - episode	None	1	6		11				3	3	2	2	7	5	0	0	2	2
Foundations	Team		Finding A Hospital	Here are some things to consider when picking out a hospital: • What hospitals are ranked the highest? Check out the latest US News and World Report. • What is the treatment philosophy of the psychiatry departments at nearby hospitals? Read about the inpatient unit online. • Is your psychiatrist on staff at nearby hospitals? Being on staff helps with the continuity of your care.	Social support - treatment	Support - Providers	Environment	MSS - episode	Health	1	6		11				5	6	2	3	7	5	2	2	2	2
Foundations	Team		Mental Health Directives	Consider completing a declaration for mental health treatment. This is a legal document that allows you to make decisions in advance about mental health treatment when you are well. It includes instructions for inpatient care should the situation arise in which you are hospitalized for severe symptoms. Search the internet for Advanced Directive for Mental Health for a copy of your state’s specifi…	Adding objects to the environment	Resources	Environment	MSS - episode	Health	1	6		12				2	1	1	3	7	5	2	2	2	2
Foundations	Team		Mental Health Directives	Consider completing a declaration for mental health treatment. This is a legal document that allows you to make decisions in advance about mental health treatment when you are well. It includes instructions for inpatient care should the situation arise in which you are hospitalized for severe symptoms. Search the internet for Advanced Directive for Mental Health for a copy of your state’s specifi…	Task planning	Planning - Task	Volition	MSS - episode	Health	1	6		12				3	3	2	2	7	5	2	2	2	2
Foundations	Team		Key Points	Having a good team in place is critical to managing bipolar disorder. Your team should include: • Psychiatrist • Personal supports • Hospital	Information about a health condition	Knowledge	Motivation	Build Support	Health	1	6		13				3	3	3	1	10	7	2	2	1	1
Foundations	Awareness		Putting It Together	We have covered a lot of information. All of it is important. Each topic is critical to managing bipolar disorder: • Basic facts • Medications • Lifestyle skills • Coping skills • Team support Putting it together means: • Developing your own wellness plan • Following your wellness plan Your wellness plan involves being aware and taking action! The LiveWell program is designed to help you put all …	Information on application use	Knowledge	Motivation	All	None	1	7		1				6	3	3	1	1	1	0	0	1	2
Foundations	Awareness		Being Aware	…means being mindful. Identify risk factors for depression and mania. This involves monitoring your lifestyle choices, including your sleep habits and medication compliance. Identify sings of depression and mania. This involves monitoring your daily wellness ratings and being attentive to any early warning signs of illness.	Self-monitoring of behavior	Monitoring	Volition	MSS - prodromal	Health-Symptoms	1	7		2				2	5	3	2	6	5	3	2	1	2
Foundations	Awareness		Check Ins	The LiveWell Program includes daily and weekly check ins. Use check ins to become more aware of your day to day state of mind. Use check ins to become more aware of patterns and triggers for symptoms. Each day you will rate: • Medication use • Sleep time • Routine • Overall wellness Each week you will complete questionnaires and checklists to identify any: • Symptoms of depression • Symptoms of m…	Information on application use	Knowledge	Motivation	MSS	Health-Symptoms	1	7		3				6	3	3	1	5	5	3	2	5	2
Foundations	Awareness		Check Ins	The LiveWell Program includes daily and weekly check ins. Use check ins to become more aware of your day to day state of mind. Use check ins to become more aware of patterns and triggers for symptoms. Each day you will rate: • Medication use • Sleep time • Routine • Overall wellness Each week you will complete questionnaires and checklists to identify any: • Symptoms of depression • Symptoms of m…	Self-monitoring of behavior	Monitoring	Volition	MSS	Health-Symptoms	1	7		3				2	5	3	2	5	5	3	2	5	2
Foundations	Awareness		Check Ins	The LiveWell Program includes daily and weekly check ins. Use check ins to become more aware of your day to day state of mind. Use check ins to become more aware of patterns and triggers for symptoms. Each day you will rate: • Medication use • Sleep time • Routine • Overall wellness Each week you will complete questionnaires and checklists to identify any: • Symptoms of depression • Symptoms of m…	Self-monitoring of behavior	Monitoring	Volition	Medication	Health-Symptoms	1	7		3				2	5	3	2	2	2	3	2	5	2
Foundations	Awareness		Check Ins	The LiveWell Program includes daily and weekly check ins. Use check ins to become more aware of your day to day state of mind. Use check ins to become more aware of patterns and triggers for symptoms. Each day you will rate: • Medication use • Sleep time • Routine • Overall wellness Each week you will complete questionnaires and checklists to identify any: • Symptoms of depression • Symptoms of m…	Self-monitoring of behavior	Monitoring	Volition	Sleep	Health-Symptoms	1	7		3				2	5	3	2	3	3	3	2	5	2
Foundations	Awareness		Check Ins	The LiveWell Program includes daily and weekly check ins. Use check ins to become more aware of your day to day state of mind. Use check ins to become more aware of patterns and triggers for symptoms. Each day you will rate: • Medication use • Sleep time • Routine • Overall wellness Each week you will complete questionnaires and checklists to identify any: • Symptoms of depression • Symptoms of m…	Self-monitoring of behavior	Monitoring	Volition	Routine	Health-Symptoms	1	7		3				2	5	3	2	4	4	3	2	5	2
Foundations	Awareness		Daily Review	The LiveWell Program provides daily feedback to help you maintain awareness and identify opportunities for action. To access your feedback, visit the Daily Review section of the application. The Daily Review presents a summary of your information for the previous 7 days: • Medications • Sleep • Routine • Wellness It also includes recommendations for wellness.	Information on application use	Knowledge	Motivation	MSS	Health-Symptoms	1	7		4				6	3	3	1	5	5	3	2	5	2
Foundations	Awareness		Daily Review	The LiveWell Program provides daily feedback to help you maintain awareness and identify opportunities for action. To access your feedback, visit the Daily Review section of the application. The Daily Review presents a summary of your information for the previous 7 days: • Medications • Sleep • Routine • Wellness It also includes recommendations for wellness.	Feedback on Behavior	Evaluation	Volition	MSS	Health-Symptoms	1	7		4				2	6	4	2	5	5	3	2	5	2
Foundations	Awareness		Daily Review	The LiveWell Program provides daily feedback to help you maintain awareness and identify opportunities for action. To access your feedback, visit the Daily Review section of the application. The Daily Review presents a summary of your information for the previous 7 days: • Medications • Sleep • Routine • Wellness It also includes recommendations for wellness.	Feedback on Behavior	Evaluation	Volition	Medication	None	1	7		4				2	6	4	2	2	2	0	0	5	2
Foundations	Awareness		Daily Review	The LiveWell Program provides daily feedback to help you maintain awareness and identify opportunities for action. To access your feedback, visit the Daily Review section of the application. The Daily Review presents a summary of your information for the previous 7 days: • Medications • Sleep • Routine • Wellness It also includes recommendations for wellness.	Feedback on Behavior	Evaluation	Volition	Sleep	None	1	7		4				2	6	4	2	3	3	0	0	5	2
Foundations	Awareness		Daily Review	The LiveWell Program provides daily feedback to help you maintain awareness and identify opportunities for action. To access your feedback, visit the Daily Review section of the application. The Daily Review presents a summary of your information for the previous 7 days: • Medications • Sleep • Routine • Wellness It also includes recommendations for wellness.	Feedback on Behavior	Evaluation	Volition	Routine	None	1	7		4				2	6	4	2	4	4	0	0	5	2
Foundations	Awareness		Charts	Charts lets you look at changes over the past week in your: • Medication use • Sleep • Daily routine • Wellness rating It also allows you to see how the different areas relate to each other. For example, it shows how sleep and wellness are connected. Charts will also make it easier to notice triggers or early warning signs. Becoming more aware will help you take action sooner to stay well. This c…	Information on application use	Knowledge	Motivation	MSS	None	1	7		5				6	3	3	1	5	5	0	0	6	2
Foundations	Awareness		Charts	Charts lets you look at changes over the past week in your: • Medication use • Sleep • Daily routine • Wellness rating It also allows you to see how the different areas relate to each other. For example, it shows how sleep and wellness are connected. Charts will also make it easier to notice triggers or early warning signs. Becoming more aware will help you take action sooner to stay well. This c…	Self-monitoring of behavior	Monitoring	Volition	Medication	None	1	7		5				2	5	3	2	2	2	0	0	6	2
Foundations	Awareness		Charts	Charts lets you look at changes over the past week in your: • Medication use • Sleep • Daily routine • Wellness rating It also allows you to see how the different areas relate to each other. For example, it shows how sleep and wellness are connected. Charts will also make it easier to notice triggers or early warning signs. Becoming more aware will help you take action sooner to stay well. This c…	Self-monitoring of behavior	Monitoring	Volition	Sleep	None	1	7		5				2	5	3	2	3	3	0	0	6	2
Foundations	Awareness		Charts	Charts lets you look at changes over the past week in your: • Medication use • Sleep • Daily routine • Wellness rating It also allows you to see how the different areas relate to each other. For example, it shows how sleep and wellness are connected. Charts will also make it easier to notice triggers or early warning signs. Becoming more aware will help you take action sooner to stay well. This c…	Self-monitoring of behavior	Monitoring	Volition	Routine	None	1	7		5				2	5	3	2	4	4	0	0	6	2
Foundations	Awareness		Charts	Charts lets you look at changes over the past week in your: • Medication use • Sleep • Daily routine • Wellness rating It also allows you to see how the different areas relate to each other. For example, it shows how sleep and wellness are connected. Charts will also make it easier to notice triggers or early warning signs. Becoming more aware will help you take action sooner to stay well. This c…	Self-monitoring of outcomes of behavior	Monitoring	Volition	All	Health-Symptoms	1	7		5				3	5	3	2	1	1	3	2	6	2
Foundations	Awareness		Charts	Charts lets you look at changes over the past week in your: • Medication use • Sleep • Daily routine • Wellness rating It also allows you to see how the different areas relate to each other. For example, it shows how sleep and wellness are connected. Charts will also make it easier to notice triggers or early warning signs. Becoming more aware will help you take action sooner to stay well. This c…	Information about health consequences	Attitudes - Instrumental	Motivation	MSS - prodromal	Health-Episodes	1	7		5				2	5	4	1	6	5	4	2	6	2
Foundations	Awareness		Key Points	Rate your mood daily: • Watch for early warning signs of depression • Watch for early warning signs of mania • Notice ongoing symptoms of depression • Notice ongoing symptoms of mania	Self-monitoring of behavior	Monitoring	Volition	MSS	Health-Symptoms	1	7		6				2	5	3	2	5	5	3	2	1	1
Foundations	Action		Putting It Together	We have covered a lot of information. All of it is important. Each topic is critical to managing bipolar disorder: • Basic facts • Medications • Lifestyle skills • Coping skills • Team support Putting it together means: • Developing your own wellness plan • Following your wellness plan Your wellness plan involves being aware and taking action! The LiveWell program is designed to help you put all …	Information on application use	Knowledge	Motivation	All	None	1	8		1				6	3	3	1	1	1	0	0	1	2
Foundations	Action		Taking Action	…means being effective. • Reduce risk by taking medications and using lifestyle skills. • Manage slight variations by being mindful. Use skills to manage any triggers. • Manage mild symptoms and early warning signs by using skills. Dial up for depression and dial down for mania. Use supports as well. Keep your psychiatrist informed about any changes in your mood. • Manage moderate symptoms by usi…	Instruction on how to perform a behavior	Skills	Capabilities	Medication	Health	1	8		2				1	2	2	4	2	2	2	2	5	2
Foundations	Action		Taking Action	…means being effective. • Reduce risk by taking medications and using lifestyle skills. • Manage slight variations by being mindful. Use skills to manage any triggers. • Manage mild symptoms and early warning signs by using skills. Dial up for depression and dial down for mania. Use supports as well. Keep your psychiatrist informed about any changes in your mood. • Manage moderate symptoms by usi…	Instruction on how to perform a behavior	Skills	Capabilities	SMARTS	Health	1	8		2				1	2	2	4	12	9	2	2	5	2
Foundations	Action		Taking Action	…means being effective. • Reduce risk by taking medications and using lifestyle skills. • Manage slight variations by being mindful. Use skills to manage any triggers. • Manage mild symptoms and early warning signs by using skills. Dial up for depression and dial down for mania. Use supports as well. Keep your psychiatrist informed about any changes in your mood. • Manage moderate symptoms by usi…	Behavioral Substitution	Skills	Capabilities	MSS	Health-Symptoms	1	8		2				4	2	2	4	5	5	3	2	5	2
Foundations	Action		Taking Action	…means being effective. • Reduce risk by taking medications and using lifestyle skills. • Manage slight variations by being mindful. Use skills to manage any triggers. • Manage mild symptoms and early warning signs by using skills. Dial up for depression and dial down for mania. Use supports as well. Keep your psychiatrist informed about any changes in your mood. • Manage moderate symptoms by usi…	Social Support (unspecified)	Support	Environment	MSS	Health-Symptoms	1	8		2				2	3	2	3	5	5	3	2	5	2
Foundations	Action		Taking Action	…means being effective. • Reduce risk by taking medications and using lifestyle skills. • Manage slight variations by being mindful. Use skills to manage any triggers. • Manage mild symptoms and early warning signs by using skills. Dial up for depression and dial down for mania. Use supports as well. Keep your psychiatrist informed about any changes in your mood. • Manage moderate symptoms by usi…	Implementation intentions	Planning - Task	Volition	MSS - episode	Health-Symptoms	1	8		2				2	3	2	2	7	5	3	2	5	2
Foundations	Action		Wellness Plan	In the pages ahead, we have included standard recommendations on how to effectively manage bipolar disorder. These recommendations were also incorporated into a standard wellness plan that can be found in the Wellness Plan section of the application. In the coming weeks, your LiveWell coach will help you customize your plan based on your own triggers, early warning signs, and symptoms. Once compl…	Information on application use	Knowledge	Motivation	MSS	Health-Symptoms	1	8		3				6	3	3	1	5	5	3	2	1	2
Foundations	Action		Wellness Ratings	Okay. Now you know more. If you need to make any changes, your LiveWell coach will help you update your wellness rating scale. Think… • What are you like when slightly up or down in response to good or bad events? • What are you like when you are mildly up or down? What are your personal early warning signs? What are your first symptoms? • What are you like when you are moderately manic or depres…	Guided Discovery	Insight	Motivation	MSS	Health-Symptoms	1	8		4				1	2	2	1	5	5	3	2	1	3
Foundations	Action		Resources	Have your resources lined up in advance. Preparation is the key! What are your… • Medications • Lifestyle goals • Coping skills • Team members • Crisis plans	Conserving mental resources	Skills	Capabilities	All	None	1	8		5				8	2	2	4	1	1	0	0	1	2
Foundations	Action		Reduce Risk	Have your ideas lined up in advance. Preparation is the key! What are your plans for… • Sleep • Medications • Attend • Routine • Tranquil • Social	Process Goal	Goal Setting	Volition	SMARTS	None	1	8		6				1	1	1	2	12	9	0	0	1	2
Foundations	Action		Plan For Well	Have your ideas lined up in advance. Preparation is the key! What are your plans for times when you are well? Your wellness rating is a 0. Our recommendations are that you take your medications and: • Maintain a healthy lifestyle.	Implementation intentions	Planning - Task	Volition	Medication	Health	1	8		7				2	3	2	2	2	2	2	2	2	2
Foundations	Action		Plan For Well	Have your ideas lined up in advance. Preparation is the key! What are your plans for times when you are well? Your wellness rating is a 0. Our recommendations are that you take your medications and: • Maintain a healthy lifestyle.	Implementation intentions	Planning - Task	Volition	SMARTS	Health	1	8		7				2	3	2	2	12	9	2	2	2	2
Foundations	Action		Plan For Slight Variations	Have your ideas lined up in advance. Preparation is the key! What are your plans for times when you are slightly up or down? This is a response to daily good or bad events. This is most likely a normal variation in mood. Your wellness rating is a +1 or -1. Our recommendations are that you take your medications and: • Manage stress with lifestyle skills	Implementation intentions	Planning - Task	Volition	Medication	Health	1	8		8				2	3	2	2	2	2	2	2	3	2
Foundations	Action		Plan For Slight Variations	Have your ideas lined up in advance. Preparation is the key! What are your plans for times when you are slightly up or down? This is a response to daily good or bad events. This is most likely a normal variation in mood. Your wellness rating is a +1 or -1. Our recommendations are that you take your medications and: • Manage stress with lifestyle skills	Implementation intentions	Planning - Task	Volition	SMARTS	Health	1	8		8				2	3	2	2	12	9	2	2	3	2
Foundations	Action		Plan For Slight Variations	Have your ideas lined up in advance. Preparation is the key! What are your plans for times when you are slightly up or down? This is a response to daily good or bad events. This is most likely a normal variation in mood. Your wellness rating is a +1 or -1. Our recommendations are that you take your medications and: • Manage stress with lifestyle skills	Information about a health condition	Knowledge	Motivation	MSS	Health	1	8		8				3	3	3	1	5	5	2	2	3	2
Foundations	Action		Plan For Mild Symptoms	Have your ideas lined up in advance. Preparation is the key! What are your plans for times when you are mildly up or down? This means early warning signs or a few symptoms may be present. A full-blown episode may be coming. However, you are still able to maintain your usual activities and routines. Your wellness rating is a +2 or -2. Our recommendations are that you take your medications and: • U…	Implementation intentions	Planning - Task	Volition	Medication	Health-Symptoms	1	8		9				2	3	2	2	2	2	3	2	3	2
Foundations	Action		Plan For Mild Symptoms	Have your ideas lined up in advance. Preparation is the key! What are your plans for times when you are mildly up or down? This means early warning signs or a few symptoms may be present. A full-blown episode may be coming. However, you are still able to maintain your usual activities and routines. Your wellness rating is a +2 or -2. Our recommendations are that you take your medications and: • U…	Implementation intentions	Planning - Task	Volition	SMARTS	Health-Symptoms	1	8		9				2	3	2	2	12	9	3	2	3	2
Foundations	Action		Plan For Mild Symptoms	Have your ideas lined up in advance. Preparation is the key! What are your plans for times when you are mildly up or down? This means early warning signs or a few symptoms may be present. A full-blown episode may be coming. However, you are still able to maintain your usual activities and routines. Your wellness rating is a +2 or -2. Our recommendations are that you take your medications and: • U…	Information about a health condition	Knowledge	Motivation	MSS - prodromal	Health-Symptoms	1	8		9				3	3	3	1	6	5	3	2	3	2
Foundations	Action		Plan For Moderate Symptoms	Have your ideas lined up in advance. Preparation is the key! What are your plans for times when you are moderately manic or depressed? This means many symptoms are present day to day. A full-blown episode is probably happening. It is difficult to maintain your usual activities and routines. Your wellness rating is a +3 or -3. Our recommendations are that you take your medications and: • Call your…	Implementation intentions	Planning - Task	Volition	MSS - episode	Health-Episodes	1	8		10				2	3	2	2	7	5	4	2	3	2
Foundations	Action		Plan For Moderate Symptoms	Have your ideas lined up in advance. Preparation is the key! What are your plans for times when you are moderately manic or depressed? This means many symptoms are present day to day. A full-blown episode is probably happening. It is difficult to maintain your usual activities and routines. Your wellness rating is a +3 or -3. Our recommendations are that you take your medications and: • Call your…	Information about a health condition	Knowledge	Motivation	MSS - episode	Health-Episodes	1	8		10				3	3	3	1	7	5	4	2	3	2
Foundations	Action		Plan For Moderate Symptoms	Have your ideas lined up in advance. Preparation is the key! What are your plans for times when you are moderately manic or depressed? This means many symptoms are present day to day. A full-blown episode is probably happening. It is difficult to maintain your usual activities and routines. Your wellness rating is a +3 or -3. Our recommendations are that you take your medications and: • Call your…	Social support (unspecified)	Support	Environment	MSS - episode	Health-Episodes	1	8		10				2	3	2	3	7	5	4	2	3	2
Foundations	Action		Plan For Severe Symptoms	Have your ideas lined up in advance. Preparation is the key! What are your plans for times when you have severe mania or depression? You may be engaging in dangerous behaviors, thinking about suicide with some intent to act on thoughts, or have psychotic symptoms such as hallucinations or delusions. You cannot maintain your daily routines and activities. This is a crisis. Your wellness rating is …	Implementation intentions	Planning - Task	Volition	Medication	Health-Episodes	1	8		11				2	3	2	2	2	2	4	2	4	2
Foundations	Action		Plan For Severe Symptoms	Have your ideas lined up in advance. Preparation is the key! What are your plans for times when you have severe mania or depression? You may be engaging in dangerous behaviors, thinking about suicide with some intent to act on thoughts, or have psychotic symptoms such as hallucinations or delusions. You cannot maintain your daily routines and activities. This is a crisis. Your wellness rating is …	Social support - treatment	Support	Environment	MSS - episode	Health-Episodes	1	8		11				5	3	2	3	7	5	4	2	4	2
Foundations	Action		Plan For Severe Symptoms	Have your ideas lined up in advance. Preparation is the key! What are your plans for times when you have severe mania or depression? You may be engaging in dangerous behaviors, thinking about suicide with some intent to act on thoughts, or have psychotic symptoms such as hallucinations or delusions. You cannot maintain your daily routines and activities. This is a crisis. Your wellness rating is …	Implementation intentions	Planning - Task	Volition	MSS - episode	Health-Episodes	1	8		11				2	3	2	2	7	5	4	2	4	2
Foundations	Action		Plan For Severe Symptoms	Have your ideas lined up in advance. Preparation is the key! What are your plans for times when you have severe mania or depression? You may be engaging in dangerous behaviors, thinking about suicide with some intent to act on thoughts, or have psychotic symptoms such as hallucinations or delusions. You cannot maintain your daily routines and activities. This is a crisis. Your wellness rating is …	Information about a health condition	Knowledge	Motivation	MSS - episode	Health-Episodes	1	8		11				3	3	3	1	7	5	4	2	4	2
Foundations	Action		Key Points	Take action: • Use skills to cope with your mild ups and downs • Reach out to your team when you are moderately up or down • Consider the hospital when your symptoms are severe	Task planning	Planning - Task	Volition	MSS	Health	1	8		12				3	3	2	2	5	5	2	2	1	2
Foundations	Wrapping Up		Summary of Program	Bipolar disorder is a serious medical condition that requires attention. The bad news is that the symptoms can cause problems in life. They can cause pain and interfere with self-care, relationships, school, and work. They can lead to hospitalizations. The good news is that bipolar disorder can be managed. Taking medications consistently, maintaining a healthy lifestyle, and taking quick action a…	Information about a health condition	Knowledge	Motivation	All	Wellness	1	9		1				3	3	3	1	1	1	1	1	3	2
Foundations	Wrapping Up		Summary of Program	Bipolar disorder is a serious medical condition that requires attention. The bad news is that the symptoms can cause problems in life. They can cause pain and interfere with self-care, relationships, school, and work. They can lead to hospitalizations. The good news is that bipolar disorder can be managed. Taking medications consistently, maintaining a healthy lifestyle, and taking quick action a…	Information about health consequences	Attitudes - Instrumental	Motivation	All	Wellness	1	9		1				2	5	4	1	1	1	1	1	3	2
Foundations	Wrapping Up		Summary of Program	Bipolar disorder is a serious medical condition that requires attention. The bad news is that the symptoms can cause problems in life. They can cause pain and interfere with self-care, relationships, school, and work. They can lead to hospitalizations. The good news is that bipolar disorder can be managed. Taking medications consistently, maintaining a healthy lifestyle, and taking quick action a…	Verbal Persuasion about capability	Self-Efficacy - Coping	Motivation	All	None	1	9		1				1	15	6	1	1	1	0	0	3	2
Foundations	Wrapping Up		What Do You Think?	Take a moment to reflect on the program. Give your coach feedback. • What were the most important things you learned about bipolar disorder? • What were the most important things you learned about yourself? • Did you try making lifestyle changes? If so, how did it go? • Did you try dial up and dial down skills for managing mild symptoms? If so, how did it go? • Did you try reaching out when sympt…	Guided Discovery	Insight	Motivation	All	None	1	9		2				1	2	2	1	1	1	0	0	3	2
Foundations	Wrapping Up		What Do You Think?	Take a moment to reflect on the program. Give your coach feedback. • What were the most important things you learned about bipolar disorder? • What were the most important things you learned about yourself? • Did you try making lifestyle changes? If so, how did it go? • Did you try dial up and dial down skills for managing mild symptoms? If so, how did it go? • Did you try reaching out when sympt…	Guided Discovery	Insight	Motivation	SMARTS	Quality of Life	1	9		2				1	2	2	1	12	9	5	3	3	2
Foundations	Wrapping Up		What Do You Think?	Take a moment to reflect on the program. Give your coach feedback. • What were the most important things you learned about bipolar disorder? • What were the most important things you learned about yourself? • Did you try making lifestyle changes? If so, how did it go? • Did you try dial up and dial down skills for managing mild symptoms? If so, how did it go? • Did you try reaching out when sympt…	Guided Discovery	Insight	Motivation	MSS	Health-Symptoms	1	9		2				1	2	2	1	5	5	3	2	3	2
Foundations	Wrapping Up		Future Plans	What will you do in the future… • When you are well? • When you have mild symptoms? • When you have moderate symptoms? • When you have serious symptoms?	Task planning	Planning - Task	Volition	MSS	Health-Symptoms	1	9		3				3	3	2	2	5	5	3	2	1	2
Foundations	Wrapping Up		Thanks!	Thank you for completing the LiveWell program. Hopefully you found the information and exercises useful. Keep up with what worked. Make a commitment to yourself to use those strategies regularly. Take care of yourself and be well. Good luck and best wishes!	Commitment	Intention	Motivation	All	None	1	9		4				1	16	7	1	1	1	0	0	2	2
Foundations	Wrapping Up		Thanks!	Thank you for completing the LiveWell program. Hopefully you found the information and exercises useful. Keep up with what worked. Make a commitment to yourself to use those strategies regularly. Take care of yourself and be well. Good luck and best wishes!	Focus on past success	Self-Efficacy - Coping	Motivation	All	None	1	9		4				3	15	6	1	1	1	0	0	2	2
Toolbox	Making Changes	Introduction	Introduction	Research suggests that there are 5 crucial steps to making lasting behavior changes in life. This is true no matter what the behavior. It could be trying to take medications on a consistent basis, getting a better daily routine, eating better, or exercising more regularly. Check out the sections below for more information. Try the suggestions and see if you can’t be more effective in your life!	Credible source	Norms - Subjective	Motivation	SMARTS	Quality of Life	2	1	1	1				3	11	5	1	12	9	5	3	1	2
Toolbox	Making Changes	Get Prepared	About	There are 5 steps that help in developing new habits: getting prepared, setting a goal, developing a plan, monitoring behavior, and evaluating performance. Consideration for each step will help you be more effective in making changes. STEP 1 involves getting prepared. You are more likely to commit to a change if there is a lot at stake, if the consequences are important, and if you are confident …	Information about effective self-regulation	Knowledge	Motivation	All	None	2	1	2	1				5	3	3	1	1	1	0	0	1	2
Toolbox	Making Changes	Get Prepared	Information	People are more likely to commit to changing when they consider themselves at high-risk for relatively severe consequences of not changing. • What do you risk by not making a change? • How severe do you consider this risk to be? • How likely do you think it is that this will happen to you should you not make a change? For example, perhaps you are aware that not taking medications increases people…	Comparative imagining of future outcomes	Perceptions - Severity	Motivation	All	None	2	1	2	2				6	8	4	1	1	1	0	0	4	2
Toolbox	Making Changes	Get Prepared	Information	People are more likely to commit to changing when they consider themselves at high-risk for relatively severe consequences of not changing. • What do you risk by not making a change? • How severe do you consider this risk to be? • How likely do you think it is that this will happen to you should you not make a change? For example, perhaps you are aware that not taking medications increases people…	Comparative imagining of future outcomes	Perceptions - Susceptibility	Motivation	All	None	2	1	2	2				6	9	4	1	1	1	0	0	4	2
Toolbox	Making Changes	Get Prepared	Information	People are more likely to commit to changing when they consider themselves at high-risk for relatively severe consequences of not changing. • What do you risk by not making a change? • How severe do you consider this risk to be? • How likely do you think it is that this will happen to you should you not make a change? For example, perhaps you are aware that not taking medications increases people…	Anticipated Regret	Attitudes - Instrumental	Motivation	All	None	2	1	2	2				3	5	4	1	1	1	0	0	4	2
Toolbox	Making Changes	Get Prepared	Information	People are more likely to commit to changing when they consider themselves at high-risk for relatively severe consequences of not changing. • What do you risk by not making a change? • How severe do you consider this risk to be? • How likely do you think it is that this will happen to you should you not make a change? For example, perhaps you are aware that not taking medications increases people…	Information about health consequences	Perceptions - Susceptibility	Motivation	Medication	Health-Episodes	2	1	2	2				2	9	4	1	2	2	4	2	4	1
Toolbox	Making Changes	Get Prepared	Attitudes	People are more likely to commit to changing when the consequences are important to them, and when the advantages outweigh the disadvantages of making a change. Consider the following. • What results do you expect from making a change? • How important are these results to you? • What are your feelings about the actions involved in making a change? • How important are these feelings to you? • Do a…	Comparative imagining of future outcomes	Attitudes - Instrumental	Motivation	All	None	2	1	2	3				6	5	4	1	1	1	0	0	5	2
Toolbox	Making Changes	Get Prepared	Attitudes	People are more likely to commit to changing when the consequences are important to them, and when the advantages outweigh the disadvantages of making a change. Consider the following. • What results do you expect from making a change? • How important are these results to you? • What are your feelings about the actions involved in making a change? • How important are these feelings to you? • Do a…	Comparative imagining of future outcomes	Attitudes - Affective	Motivation	All	None	2	1	2	3				6	6	4	1	1	1	0	0	5	2
Toolbox	Making Changes	Get Prepared	Attitudes	People are more likely to commit to changing when the consequences are important to them, and when the advantages outweigh the disadvantages of making a change. Consider the following. • What results do you expect from making a change? • How important are these results to you? • What are your feelings about the actions involved in making a change? • How important are these feelings to you? • Do a…	Behavioral Experiments	Skills	Capabilities	All	None	2	1	2	3				3	2	2	4	1	1	0	0	5	1
Toolbox	Making Changes	Get Prepared	Attitudes	People are more likely to commit to changing when the consequences are important to them, and when the advantages outweigh the disadvantages of making a change. Consider the following. • What results do you expect from making a change? • How important are these results to you? • What are your feelings about the actions involved in making a change? • How important are these feelings to you? • Do a…	Credible source	Norms - Subjective	Motivation	All	None	2	1	2	3				3	11	5	1	1	1	0	0	5	1
Toolbox	Making Changes	Get Prepared	Attitudes	People are more likely to commit to changing when the consequences are important to them, and when the advantages outweigh the disadvantages of making a change. Consider the following. • What results do you expect from making a change? • How important are these results to you? • What are your feelings about the actions involved in making a change? • How important are these feelings to you? • Do a…	Pros and cons [decisional balance]	Attitudes - Instrumental	Motivation	All	None	2	1	2	3				5	5	4	1	1	1	0	0	5	1
Toolbox	Making Changes	Get Prepared	Confidence	People make changes when they are confident they have what it takes to make it happen. Boost your confidence. • Reflect on past successes. Think about your skills and strengths. • Get feedback from others. Ask them about your past successes, skills, and strengths. • Engage in positive self-talk. Watch the messages you give yourself; be encouraging.	Focus on past success	Self-Efficacy - Task	Motivation	All	None	2	1	2	4				3	14	6	1	1	1	0	0	4	2
Toolbox	Making Changes	Get Prepared	Confidence	People make changes when they are confident they have what it takes to make it happen. Boost your confidence. • Reflect on past successes. Think about your skills and strengths. • Get feedback from others. Ask them about your past successes, skills, and strengths. • Engage in positive self-talk. Watch the messages you give yourself; be encouraging.	Valued Self-identity	Identity	Motivation	All	None	2	1	2	4				3	1	1	1	1	1	0	0	4	2
Toolbox	Making Changes	Get Prepared	Confidence	People make changes when they are confident they have what it takes to make it happen. Boost your confidence. • Reflect on past successes. Think about your skills and strengths. • Get feedback from others. Ask them about your past successes, skills, and strengths. • Engage in positive self-talk. Watch the messages you give yourself; be encouraging.	Social support - feedback	Support	Environment	All	None	2	1	2	4				4	3	2	3	1	1	0	0	4	2
Toolbox	Making Changes	Get Prepared	Confidence	People make changes when they are confident they have what it takes to make it happen. Boost your confidence. • Reflect on past successes. Think about your skills and strengths. • Get feedback from others. Ask them about your past successes, skills, and strengths. • Engage in positive self-talk. Watch the messages you give yourself; be encouraging.	Self-talk	Self-Efficacy - Task	Motivation	All	None	2	1	2	4				4	14	6	1	1	1	0	0	4	2
Toolbox	Making Changes	Set Goal	About	There are 5 steps that help in developing new habits: getting prepared, setting a goal, developing a plan, monitoring behavior, and evaluating performance. Consideration for each step will help you be more effective in making changes. STEP 2 involves setting a goal. This means deciding what results you want and what you can reasonably do to bring these results about in your life. It also means ma…	Information about effective self-regulation	Knowledge	Motivation	All	None	2	1	3	1				5	3	3	1	1	1	0	0	1	2
Toolbox	Making Changes	Set Goal	Outcomes	Outcomes are the results we want. Outcomes are things we cannot directly bring about and include things like losing weight, having lower blood pressure, and reducing the frequency of mood episodes. Make sure you are clear about your outcome. Be as specific as possible. For example, you might hope for no depressive episodes in the next 4 months. Or you might want to lose 5 pounds in 2 months.	Information about effective self-regulation	Knowledge	Motivation	All	None	2	1	3	2				5	3	3	1	1	1	0	0	1	2
Toolbox	Making Changes	Set Goal	Targets	Targets are the efforts you are going to make. They are the actions involved that will hopefully bring about the desired outcomes. Exercising should help you lose weight, eating less salt should lower your blood pressure, and taking medications should reduce the frequency of mood episodes. Be specific about the efforts you are going to put in place on a daily or weekly basis.	Information about effective self-regulation	Knowledge	Motivation	All	None	2	1	3	3				5	3	3	1	1	1	0	0	1	2
Toolbox	Making Changes	Set Goal	Commitment	Make a commitment to yourself! Telling another person about your intentions make it more likely you will follow through with your plan. So, consider telling a support or your psychiatrist. Or consider finding a “goal buddy” to check in with on your efforts and progress towards your outcome goals.	Commitment	Intention	Motivation	All	None	2	1	3	4				1	16	7	1	1	1	0	0	2	2
Toolbox	Making Changes	Set Goal	Commitment	Make a commitment to yourself! Telling another person about your intentions make it more likely you will follow through with your plan. So, consider telling a support or your psychiatrist. Or consider finding a “goal buddy” to check in with on your efforts and progress towards your outcome goals.	Social support - accountability	Support	Environment	All	None	2	1	3	4				3	3	2	3	1	1	0	0	2	1
Toolbox	Making Changes	Develop Plan	About	There are 5 steps that help in developing new habits: getting prepared, setting a goal, developing a plan, monitoring behavior, and evaluating performance. Consideration for each step will help you be more effective in making changes. STEP 3 involves developing a plan. Being specific about your effort (behavioral targets), making sure you have the resources to succeed, and identifying ways to ove…	Information about effective self-regulation	Knowledge	Motivation	All	None	2	1	4	1				5	3	3	1	1	1	0	0	1	2
Toolbox	Making Changes	Develop Plan	Specify Targets	What are you going to do, when are you going to do it, and where are you going to do it? Remember the acronym ART to develop your plan. • Be sure the target is based on actions. • Be sure the goal is realistic. • Be sure to include a time and place.	Information about effective self-regulation	Knowledge	Motivation	All	None	2	1	4	2				5	3	3	1	1	1	0	0	1	2
Toolbox	Making Changes	Develop Plan	Confirm Resources	Be sure you have the skills and internal resources you need in order to succeed. • Is the target behavior within your skill set? Do you need instruction on how to perform a behavior? Do you need to practice a behavior in advance? • Developing a habit can help. It is easier to keep up with an established behavior than it is to start a new one. Think about developing a habit before you initiate you…	Instruction on how to perform a behavior	Skills	Capabilities	All	None	2	1	4	3				1	2	2	4	1	1	0	0	10	2
Toolbox	Making Changes	Develop Plan	Confirm Resources	Be sure you have the skills and internal resources you need in order to succeed. • Is the target behavior within your skill set? Do you need instruction on how to perform a behavior? Do you need to practice a behavior in advance? • Developing a habit can help. It is easier to keep up with an established behavior than it is to start a new one. Think about developing a habit before you initiate you…	Behavioral rehearsal	Practice	Volition	All	None	2	1	4	3				1	8	6	2	1	1	0	0	10	2
Toolbox	Making Changes	Develop Plan	Confirm Resources	Be sure you have the skills and internal resources you need in order to succeed. • Is the target behavior within your skill set? Do you need instruction on how to perform a behavior? Do you need to practice a behavior in advance? • Developing a habit can help. It is easier to keep up with an established behavior than it is to start a new one. Think about developing a habit before you initiate you…	Habit formation	Practice	Volition	All	None	2	1	4	3				2	8	6	2	1	1	0	0	10	2
Toolbox	Making Changes	Develop Plan	Confirm Resources	Be sure you have the skills and internal resources you need in order to succeed. • Is the target behavior within your skill set? Do you need instruction on how to perform a behavior? Do you need to practice a behavior in advance? • Developing a habit can help. It is easier to keep up with an established behavior than it is to start a new one. Think about developing a habit before you initiate you…	Conserving mental resources	Skills	Capabilities	All	None	2	1	4	3				8	2	2	4	1	1	0	0	10	2
Toolbox	Making Changes	Develop Plan	Confirm Resources	Be sure you have the skills and internal resources you need in order to succeed. • Is the target behavior within your skill set? Do you need instruction on how to perform a behavior? Do you need to practice a behavior in advance? • Developing a habit can help. It is easier to keep up with an established behavior than it is to start a new one. Think about developing a habit before you initiate you…	Reduce negative emotions [Stress management]	Skills	Capabilities	All	None	2	1	4	3				7	2	2	4	1	1	0	0	10	2
Toolbox	Making Changes	Develop Plan	Confirm Resources	Be sure you have the skills and internal resources you need in order to succeed. • Is the target behavior within your skill set? Do you need instruction on how to perform a behavior? Do you need to practice a behavior in advance? • Developing a habit can help. It is easier to keep up with an established behavior than it is to start a new one. Think about developing a habit before you initiate you…	Pharmacological support	Executive Function	Capabilities	All	None	2	1	4	3				1	1	1	4	1	1	0	0	10	2
Toolbox	Making Changes	Develop Plan	Confirm Resources	Be sure you have the skills and internal resources you need in order to succeed. • Is the target behavior within your skill set? Do you need instruction on how to perform a behavior? Do you need to practice a behavior in advance? • Developing a habit can help. It is easier to keep up with an established behavior than it is to start a new one. Think about developing a habit before you initiate you…	Social support - accountability	Support	Environment	All	None	2	1	4	3				3	3	2	3	1	1	0	0	10	2
Toolbox	Making Changes	Develop Plan	Confirm Resources	Be sure you have the skills and internal resources you need in order to succeed. • Is the target behavior within your skill set? Do you need instruction on how to perform a behavior? Do you need to practice a behavior in advance? • Developing a habit can help. It is easier to keep up with an established behavior than it is to start a new one. Think about developing a habit before you initiate you…	Restructuring the physical environment	Resources	Environment	All	None	2	1	4	3				1	1	1	3	1	1	0	0	10	1
Toolbox	Making Changes	Develop Plan	Confirm Resources	Be sure you have the skills and internal resources you need in order to succeed. • Is the target behavior within your skill set? Do you need instruction on how to perform a behavior? Do you need to practice a behavior in advance? • Developing a habit can help. It is easier to keep up with an established behavior than it is to start a new one. Think about developing a habit before you initiate you…	Restructuring the social environment	Obstruction	Environment	All	None	2	1	4	3				1	7	2	3	1	1	0	0	10	1
Toolbox	Making Changes	Develop Plan	Confirm Resources	Be sure you have the skills and internal resources you need in order to succeed. • Is the target behavior within your skill set? Do you need instruction on how to perform a behavior? Do you need to practice a behavior in advance? • Developing a habit can help. It is easier to keep up with an established behavior than it is to start a new one. Think about developing a habit before you initiate you…	Introduce Cues	Prompts	Environment	All	None	2	1	4	3				1	9	4	3	1	1	0	0	10	1
Toolbox	Making Changes	Develop Plan	Identify Ways to Overcome Obstacles	Some potential obstacles, such as mental fatigue and stress, are mentioned above. Uni-tasking during the day helps reduce mental fatigue. (Uni-tasking is focusing on one task at a time, without distraction or interruptions. It is the opposite of multi-tasking.) Picking a time and place for your target when you have not been engaged in lots of prior mental activity can also make success more likel…	Information about effective self-regulation	Knowledge	Motivation	Manage Stress	None	2	1	4	4				5	3	3	1	11	8	0	0	3	2
Toolbox	Making Changes	Develop Plan	Identify Ways to Overcome Obstacles	Some potential obstacles, such as mental fatigue and stress, are mentioned above. Uni-tasking during the day helps reduce mental fatigue. (Uni-tasking is focusing on one task at a time, without distraction or interruptions. It is the opposite of multi-tasking.) Picking a time and place for your target when you have not been engaged in lots of prior mental activity can also make success more likel…	Coping Planning	Planning - Coping	Volition	Manage Stress	None	2	1	4	4				4	4	2	2	11	8	0	0	3	2
Toolbox	Making Changes	Develop Plan	Identify Ways to Overcome Obstacles	Some potential obstacles, such as mental fatigue and stress, are mentioned above. Uni-tasking during the day helps reduce mental fatigue. (Uni-tasking is focusing on one task at a time, without distraction or interruptions. It is the opposite of multi-tasking.) Picking a time and place for your target when you have not been engaged in lots of prior mental activity can also make success more likel…	Implementation Intentions	Planning - Coping	Volition	Manage Stress	None	2	1	4	4				2	4	2	2	11	8	0	0	3	1
Toolbox	Making Changes	Monitor Behavior	About	There are 5 steps that help in developing new habits: getting prepared, setting a goal, developing a plan, monitoring behavior, and evaluating performance. Consideration for each step will help you be more effective in making changes. STEP 4 involves monitoring your behavior. Keeping a log or asking others for feedback are ways to track your behavior. Read more about this…	Information about effective self-regulation	Knowledge	Motivation	All	None	2	1	5	1				5	3	3	1	1	1	0	0	1	2
Toolbox	Making Changes	Monitor Behavior	Monitor Behavior	Monitoring your behavior makes it more likely that you will effectively make changes. There are two ways to monitor your behavior. • Self-monitoring of behavior. This involves keeping a log or graph of some sort. Post it in your home where you can see it. Or, alternatively, keep a log in your telephone where you can check it daily. • Feedback on behavior. Feel free to ask others for feedback. A “…	Self-monitoring of behavior	Monitoring	Volition	All	None	2	1	5	2				2	5	3	2	1	1	0	0	6	2
Toolbox	Making Changes	Monitor Behavior	Monitor Behavior	Monitoring your behavior makes it more likely that you will effectively make changes. There are two ways to monitor your behavior. • Self-monitoring of behavior. This involves keeping a log or graph of some sort. Post it in your home where you can see it. Or, alternatively, keep a log in your telephone where you can check it daily. • Feedback on behavior. Feel free to ask others for feedback. A “…	Social support - feedback	Support	Environment	All	None	2	1	5	2				4	3	2	3	1	1	0	0	6	2
Toolbox	Making Changes	Monitor Behavior	Monitor Behavior	Monitoring your behavior makes it more likely that you will effectively make changes. There are two ways to monitor your behavior. • Self-monitoring of behavior. This involves keeping a log or graph of some sort. Post it in your home where you can see it. Or, alternatively, keep a log in your telephone where you can check it daily. • Feedback on behavior. Feel free to ask others for feedback. A “…	Social support - accountability	Support	Environment	All	None	2	1	5	2				3	3	2	3	1	1	0	0	6	2
Toolbox	Making Changes	Monitor Behavior	Monitor Behavior	Monitoring your behavior makes it more likely that you will effectively make changes. There are two ways to monitor your behavior. • Self-monitoring of behavior. This involves keeping a log or graph of some sort. Post it in your home where you can see it. Or, alternatively, keep a log in your telephone where you can check it daily. • Feedback on behavior. Feel free to ask others for feedback. A “…	Introduce Cues	Prompts	Environment	All	None	2	1	5	2				1	9	4	3	1	1	0	0	6	1
Toolbox	Making Changes	Monitor Behavior	Monitor Behavior	Monitoring your behavior makes it more likely that you will effectively make changes. There are two ways to monitor your behavior. • Self-monitoring of behavior. This involves keeping a log or graph of some sort. Post it in your home where you can see it. Or, alternatively, keep a log in your telephone where you can check it daily. • Feedback on behavior. Feel free to ask others for feedback. A “…	reducing exposure to cues for the behavior	Prompts	Environment	All	None	2	1	5	2				4	9	4	3	1	1	0	0	6	2
Toolbox	Making Changes	Monitor Behavior	Monitor Behavior	Monitoring your behavior makes it more likely that you will effectively make changes. There are two ways to monitor your behavior. • Self-monitoring of behavior. This involves keeping a log or graph of some sort. Post it in your home where you can see it. Or, alternatively, keep a log in your telephone where you can check it daily. • Feedback on behavior. Feel free to ask others for feedback. A “…	Information about effective self-regulation	Knowledge	Motivation	All	None	2	1	5	2				5	3	3	1	1	1	0	0	6	2
Toolbox	Making Changes	Evaluate Performance	About	There are 5 steps that help in developing new habits: getting prepared, setting a goal, developing a plan, monitoring behavior, and evaluating performance. Consideration for each step will help you be more effective in making changes. STEP 5 involves evaluating your performance. Review your targets (planned efforts). Compare what you actually did against what you planned to do. Did you succeed? D…	Information about effective self-regulation	Knowledge	Motivation	All	None	2	1	6	1				5	3	3	1	1	1	0	0	1	2
Toolbox	Making Changes	Evaluate Performance	Review Target Behavior	Remember that targets are the efforts (actions) you planned. How did you do? Did you stick with the plan? If you did, give yourself credit for your efforts. Reward yourself! If you did not, don’t worry. And don’t beat yourself up. Making changes always involves a learning process. Make sure you give the plan a couple of weeks. If things still are not going well, determine where things broke down …	Review behavior goals	Adjustment	Volition	All	None	2	1	6	2				1	7	5	2	1	1	0	0	3	2
Toolbox	Making Changes	Evaluate Performance	Review Target Behavior	Remember that targets are the efforts (actions) you planned. How did you do? Did you stick with the plan? If you did, give yourself credit for your efforts. Reward yourself! If you did not, don’t worry. And don’t beat yourself up. Making changes always involves a learning process. Make sure you give the plan a couple of weeks. If things still are not going well, determine where things broke down …	Self-reward	Reinforcement	Environment	All	None	2	1	6	2				16	8	3	3	1	1	0	0	3	2
Toolbox	Making Changes	Evaluate Performance	Review Target Behavior	Remember that targets are the efforts (actions) you planned. How did you do? Did you stick with the plan? If you did, give yourself credit for your efforts. Reward yourself! If you did not, don’t worry. And don’t beat yourself up. Making changes always involves a learning process. Make sure you give the plan a couple of weeks. If things still are not going well, determine where things broke down …	Discrepancy between current behavior and goal	Evaluation	Volition	Medication	None	2	1	6	2				1	6	4	2	2	2	0	0	3	2
Toolbox	Making Changes	Evaluate Performance	Review Outcome Goals	Remember that outcomes are the results you anticipated. Did changes in your behavior result in the desired outcomes? For example, did exercise result in losing weight? Or did getting 9 hours of sleep help you feel more rested? If so, give yourself credit for all of your planning and efforts. If not, don’t worry. Make sure you give the plan a couple of weeks. If you are still not getting the resul…	Discrepancy between current behavior and goal	Evaluation	Volition	SMARTS	None	2	1	6	3				1	6	4	2	12	9	0	0	4	2
Toolbox	Making Changes	Evaluate Performance	Review Outcome Goals	Remember that outcomes are the results you anticipated. Did changes in your behavior result in the desired outcomes? For example, did exercise result in losing weight? Or did getting 9 hours of sleep help you feel more rested? If so, give yourself credit for all of your planning and efforts. If not, don’t worry. Make sure you give the plan a couple of weeks. If you are still not getting the resul…	Review outcome goals	Adjustment	Volition	SMARTS	None	2	1	6	3				2	7	5	2	12	9	0	0	4	2
Toolbox	Making Changes	Evaluate Performance	Review Outcome Goals	Remember that outcomes are the results you anticipated. Did changes in your behavior result in the desired outcomes? For example, did exercise result in losing weight? Or did getting 9 hours of sleep help you feel more rested? If so, give yourself credit for all of your planning and efforts. If not, don’t worry. Make sure you give the plan a couple of weeks. If you are still not getting the resul…	Self-reward	Reinforcement	Environment	All	None	2	1	6	3				16	8	3	3	1	1	0	0	4	2
Toolbox	Making Changes	Evaluate Performance	Review Outcome Goals	Remember that outcomes are the results you anticipated. Did changes in your behavior result in the desired outcomes? For example, did exercise result in losing weight? Or did getting 9 hours of sleep help you feel more rested? If so, give yourself credit for all of your planning and efforts. If not, don’t worry. Make sure you give the plan a couple of weeks. If you are still not getting the resul…	Review outcome goals	Adjustment	Volition	Medication	Health-Symptoms	2	1	6	3				2	7	5	2	2	2	3	2	4	2
Toolbox	Self-Assessment	Introduction	Introduction	Awareness means knowing what to look for and then looking for it! You can use tools here to build awareness and help you identify your symptoms, early warning signs, and triggers for depression and mania. Preparedness means identifying skills and supports in advance. You can use the tools here to build your plans for action. Take a look!	Information about effective self-regulation	Knowledge	Motivation	MSS	Health	2	2	1	1				5	3	3	1	5	5	2	2	1	2
Toolbox	Self-Assessment	Symptoms and Triggers	About	Remember that in order to take action and manage your bipolar disorder, you first need to be aware. Awareness means knowing what to look for and then looking for it! The following exercises will help you identify your symptoms, early warning signs, and triggers for depression and mania. Take a look!	Information about effective self-regulation	Knowledge	Motivation	MSS	Health	2	2	2	1				5	3	3	1	5	5	2	2	1	2
Toolbox	Self-Assessment	Symptoms and Triggers	Symptom History	Life Chart A Life Chart can help make sense of your bipolar disorder. It will help you understand patterns. You can use this information to avert future episodes. Click below for an example. <Insert link> To chart out your lifetime symptoms, take a piece of paper and turn it on its side. Draw a line across the middle. At the left end write “onset” (which means first symptoms). At the right end, w…	Guided Discovery	Insight	Motivation	MSS - episode	Health-Episodes	2	2	2	2				1	2	2	1	7	5	4	2	2	2
Toolbox	Self-Assessment	Symptoms and Triggers	Symptom History	Life Chart A Life Chart can help make sense of your bipolar disorder. It will help you understand patterns. You can use this information to avert future episodes. Click below for an example. <Insert link> To chart out your lifetime symptoms, take a piece of paper and turn it on its side. Draw a line across the middle. At the left end write “onset” (which means first symptoms). At the right end, w…	Social support - feedback	Support	Environment	MSS - episode	Health-Episodes	2	2	2	2				4	3	2	3	7	5	4	2	2	1
Toolbox	Self-Assessment	Symptoms and Triggers	Signs Checklist	Think about what you are like as a person when you are depressed, well, and manic. Consider symptoms. Also consider how you think and act. That is, how you get along in the world. Click the link below for an example. <Insert link> Take a piece of paper and make three columns. Title the left column Depressed, the middle column Well, and the right column Manic. Then record what you notice about you…	Guided Discovery	Insight	Motivation	MSS	Health	2	2	2	3				1	2	2	1	5	5	2	2	2	2
Toolbox	Self-Assessment	Symptoms and Triggers	Signs Checklist	Think about what you are like as a person when you are depressed, well, and manic. Consider symptoms. Also consider how you think and act. That is, how you get along in the world. Click the link below for an example. <Insert link> Take a piece of paper and make three columns. Title the left column Depressed, the middle column Well, and the right column Manic. Then record what you notice about you…	Social support - feedback	Support	Environment	MSS	Health	2	2	2	3				4	3	2	3	5	5	2	2	2	2
Toolbox	Self-Assessment	Symptoms and Triggers	Triggers Checklist	Personal and environmental factors can trigger episodes of depression and mania. Think about this. Reflect on your past episodes. What triggered your depression? What about mania? Make a list of these triggers. Click the link below for an example. <Insert link> Also consider the following list of common triggers: • Discontinuing medications • Sleep changes • Disruptions in routines • Too much inv…	Guided Discovery	Insight	Motivation	MSS - Episode	Health	2	2	2	4				1	2	2	1	7	5	2	2	2	2
Toolbox	Self-Assessment	Symptoms and Triggers	Triggers Checklist	Personal and environmental factors can trigger episodes of depression and mania. Think about this. Reflect on your past episodes. What triggered your depression? What about mania? Make a list of these triggers. Click the link below for an example. <Insert link> Also consider the following list of common triggers: • Discontinuing medications • Sleep changes • Disruptions in routines • Too much inv…	Social support - feedback	Support	Environment	MSS - Episode	Health	2	2	2	4				4	3	2	3	7	5	2	2	2	2
Toolbox	Self-Assessment	Symptoms and Triggers	Substance Use Questionnaire	Do you use alcohol and/or street drugs? Do you use prescription drugs in ways other than as prescribed? Do you use prescription drugs that are not prescribed to you? Answer the following questions. Try to be as honest with yourself as possible. 1. Have you tried to cut down your use but been unsuccessful in doing so? Or been successful but only for a very brief period of time? 2. Have you gotten …	Guided Discovery	Insight	Motivation	Healthy Habits	Quality of Life	2	2	2	5				1	2	2	1	9	6	5	3	3	2
Toolbox	Self-Assessment	Symptoms and Triggers	Substance Use Questionnaire	Do you use alcohol and/or street drugs? Do you use prescription drugs in ways other than as prescribed? Do you use prescription drugs that are not prescribed to you? Answer the following questions. Try to be as honest with yourself as possible. 1. Have you tried to cut down your use but been unsuccessful in doing so? Or been successful but only for a very brief period of time? 2. Have you gotten …	Information about health consequences	Attitudes - Instrumental	Motivation	Healthy Habits	Health	2	2	2	5				2	5	4	1	9	6	2	2	3	2
Toolbox	Self-Assessment	Symptoms and Triggers	Substance Use Questionnaire	Do you use alcohol and/or street drugs? Do you use prescription drugs in ways other than as prescribed? Do you use prescription drugs that are not prescribed to you? Answer the following questions. Try to be as honest with yourself as possible. 1. Have you tried to cut down your use but been unsuccessful in doing so? Or been successful but only for a very brief period of time? 2. Have you gotten …	Social support - treatment	Support - Providers	Environment	Healthy Habits	Health-Episodes	2	2	2	5				5	6	2	3	9	6	4	2	3	1
Toolbox	Self-Assessment	Symptoms and Triggers	Beliefs About Medications	Certain beliefs will promote sticking with your medication plan and certain beliefs will impede sticking with your medication plan. Reasons to take medications: • You believe the medication helps you feel better • Your relationship with your prescribing doctor influences you. • Your relationship with your therapist influences you. • Someone in your family or a friend believes you should take medi…	Pros and cons [decisional balance]	Attitudes - Instrumental	Motivation	Medication	None	2	2	2	6				5	5	4	1	2	2	0	0	2	2
Toolbox	Self-Assessment	Symptoms and Triggers	Beliefs About Medications	Certain beliefs will promote sticking with your medication plan and certain beliefs will impede sticking with your medication plan. Reasons to take medications: • You believe the medication helps you feel better • Your relationship with your prescribing doctor influences you. • Your relationship with your therapist influences you. • Someone in your family or a friend believes you should take medi…	Social support - feedback	Support	Environment	Medication	None	2	2	2	6				4	3	2	3	2	2	0	0	2	2
Toolbox	Self-Assessment	Skills and Strengths	About	Remember that you need a good plan in order to take action and manage your bipolar disorder. You need to know what to do to get well when you are not well and you need to know what to do to stay well when you are well. A successful plan is one that best showcases your skills and strengths. While skills are developed abilities, strengths have more to do with your inborn talents. The following exer…	Information about effective self-regulation	Knowledge	Motivation	MSS	Health	2	2	3	1				5	3	3	1	5	5	2	2	1	2
Toolbox	Self-Assessment	Skills and Strengths	Coping Skills Checklist	How well are you coping? Take a look at some common coping strategies. For mania… Good coping skills: • Modify activities and restrain yourself • See a doctor • Take time to rest • Engage in calming activities Poor coping skills: • Find more things to do to fill the extra minutes of the day • Enjoy the feeling of high • Do nothing about it • Continue to take on new tasks and do new things For dep…	Guided Discovery	Insight	Motivation	All	Health	2	2	3	2				1	2	2	1	1	1	2	2	1	2
Toolbox	Self-Assessment	Skills and Strengths	Strengths Checklist	Strengths are inherent talents. You can use your strengths to increase your wellness. Participating in activities that rely on your strengths will increase your sense of well-being. Everyone is different. What are your strengths? • Love of learning • Social intelligence • Creativity • Curiosity • Judgment • Perspective • Bravery • Persistence • Authenticity • Zest • Love • Kindness • Fairness • L…	Valued self-identity	Identity	Motivation	MSS	Quality of Life	2	2	3	3				3	1	1	1	5	5	5	3	1	2
Toolbox	Self-Assessment	Skills and Strengths	Values Checklist	What is important to you in life? You can use your values to promote wellness. Participating in activities that are meaningful and satisfying will increase your sense of well-being. Everyone is different. What are your values? • Family relations (not marriage/parenting) • Marriage/couples/intimate relations • Parenting • Friendships/social relations • Employment • Education/training • Recreation …	Valued Self-identity	Identity	Motivation	MSS	Quality of Life	2	2	3	4				3	1	1	1	5	5	5	3	1	2
Toolbox	Self-Assessment	Skills and Strengths	Happiness Survey	Happiness means having a sense of satisfaction and meaning in life. It means more than absence of illness. Happiness has to do with what is going on inside you and how this impacts your relationships with others. Happiness increases resilience, or the ability to withstand stress without getting sick. There are six major aspects of happiness. Consider your life. 1. Mastery. Do you have a sense of …	Information about emotional consequences	Attitudes - Affective	Motivation	None	Quality of Life	2	2	3	5				8	6	4	1	0	0	5	3	2	2
Toolbox	Self-Assessment	Skills and Strengths	Happiness Survey	Happiness means having a sense of satisfaction and meaning in life. It means more than absence of illness. Happiness has to do with what is going on inside you and how this impacts your relationships with others. Happiness increases resilience, or the ability to withstand stress without getting sick. There are six major aspects of happiness. Consider your life. 1. Mastery. Do you have a sense of …	Valued Self-identity	Identity	Motivation	None	Quality of Life	2	2	3	5				3	1	1	1	0	0	5	3	2	3
Toolbox	Self-Assessment	Skills and Strengths	Opinions about Recovery	Certain attitudes promote recovery and wellness. These things help: personal confidence and hope, willingness to ask for help, having a goal and success orientation, and being able to rely on others. Below is a list of common views on recovery. Do any of these apply to you? • Fear doesn't stop me from living the way I want to. • I can handle what happens in my life. • I like myself. • If people r…	Valued Self-identity	Identity	Motivation	None	Quality of Life	2	2	3	6				3	1	1	1	0	0	5	3	2	3
Toolbox	Self-Assessment	Skills and Strengths	Opinions about Recovery	Certain attitudes promote recovery and wellness. These things help: personal confidence and hope, willingness to ask for help, having a goal and success orientation, and being able to rely on others. Below is a list of common views on recovery. Do any of these apply to you? • Fear doesn't stop me from living the way I want to. • I can handle what happens in my life. • I like myself. • If people r…	Comparative imagining of future outcomes	Attitudes - Affective	Motivation	None	Quality of Life	2	2	3	6				6	6	4	1	0	0	5	3	2	2
Toolbox	Self-Assessment	Supports and Environment	About	The people, places, and things in your life can facilitate or impede wellness. A good quality of life is associated with wellness. The following factors impact wellness: physical health, mental health, relationships, and your environment. The following exercises will help you identify the plusses and minuses when it comes to the quality of your life. Take a look!	Information about treatment of a health condition	Knowledge	Motivation	None	Quality of Life	2	2	4	1				4	3	3	1	0	0	5	3	1	2
Toolbox	Self-Assessment	Supports and Environment	Quality of Life Survey	How would you rate your quality of life? Consider the various aspects of your life. Think about the extent to which they suit you at this time. Physical health… • To what extent do you feel that physical pain prevents you from doing what you need to do? • How often do you need medical treatment to function in your daily life? • Do you have enough energy for everyday life? • How well are you able …	Guided Discovery	Insight	Motivation	None	QOL-Physical	2	2	4	2				1	2	2	1	0	0	9	3	4	3
Toolbox	Self-Assessment	Supports and Environment	Quality of Life Survey	How would you rate your quality of life? Consider the various aspects of your life. Think about the extent to which they suit you at this time. Physical health… • To what extent do you feel that physical pain prevents you from doing what you need to do? • How often do you need medical treatment to function in your daily life? • Do you have enough energy for everyday life? • How well are you able …	Guided Discovery	Insight	Motivation	None	QOL-Psychological	2	2	4	2				1	2	2	1	0	0	6	3	4	3
Toolbox	Self-Assessment	Supports and Environment	Quality of Life Survey	How would you rate your quality of life? Consider the various aspects of your life. Think about the extent to which they suit you at this time. Physical health… • To what extent do you feel that physical pain prevents you from doing what you need to do? • How often do you need medical treatment to function in your daily life? • Do you have enough energy for everyday life? • How well are you able …	Guided Discovery	Insight	Motivation	None	QOL-Relational	2	2	4	2				1	2	2	1	0	0	7	3	4	3
Toolbox	Self-Assessment	Supports and Environment	Quality of Life Survey	How would you rate your quality of life? Consider the various aspects of your life. Think about the extent to which they suit you at this time. Physical health… • To what extent do you feel that physical pain prevents you from doing what you need to do? • How often do you need medical treatment to function in your daily life? • Do you have enough energy for everyday life? • How well are you able …	Guided Discovery	Insight	Motivation	None	QOL-Environmental	2	2	4	2				1	2	2	1	0	0	8	3	4	3
Toolbox	Self-Assessment	Supports and Environment	Social Support Survey	Get out a piece of paper and pencil. For each item below write down two things. First, list all the people in your life who fit in each of the categories. Second, rate how satisfied you are with each person listed. • Who can you count on to be dependable when you need help? • Who can you count on to help you feel more relaxed when you are under pressure or tense? • Who accepts you the way you are…	Guided Discovery	Insight	Motivation	Build Support	QOL-Relational	2	2	4	3				1	2	2	1	10	7	7	3	2	2
Toolbox	Self-Assessment	Supports and Environment	Social Support Survey	Get out a piece of paper and pencil. For each item below write down two things. First, list all the people in your life who fit in each of the categories. Second, rate how satisfied you are with each person listed. • Who can you count on to be dependable when you need help? • Who can you count on to help you feel more relaxed when you are under pressure or tense? • Who accepts you the way you are…	Discrepancy between current behavior and goal	Evaluation	Volition	Build Support	QOL-Relational	2	2	4	3				1	6	4	2	10	7	7	3	2	2
Toolbox	Lifestyle	Introduction	Introduction	There are lifestyle choices that can increase your risk of experiencing symptoms. There are also lifestyle choices that can decrease your risk of experiencing symptoms. You can learn about specific lifestyle skills here. Practice these skills to reduce risk. Take a look!	Information about health consequences	Attitudes - Instrumental	Motivation	SMARTS	Health-Symptoms	2	3	1	1				2	5	4	1	12	9	3	2	2	1
Toolbox	Lifestyle	Introduction	Introduction	There are lifestyle choices that can increase your risk of experiencing symptoms. There are also lifestyle choices that can decrease your risk of experiencing symptoms. You can learn about specific lifestyle skills here. Practice these skills to reduce risk. Take a look!	Behavioral Rehearsal	Practice	Volition	SMARTS	Health-Symptoms	2	3	1	1				1	8	6	2	12	9	3	2	2	2
Toolbox	Lifestyle	Sleep	About	Sleep is vital to well-being. Sleep impacts our attention, concentration, memory, motor skills, emotional health, and physical health. Sleep is especially important in managing bipolar disorder. Changes in the amount, as well as in the timing, of sleep can cause mood episodes. Getting anywhere from 6 to 10 hours per night is normal. However, people vary. How much sleep do you need in order to fee…	Information about health consequences	Perceptions - Susceptibility	Motivation	Sleep	Wellness	2	3	2	1				2	9	4	1	3	3	1	1	3	2
Toolbox	Lifestyle	Sleep	About	Sleep is vital to well-being. Sleep impacts our attention, concentration, memory, motor skills, emotional health, and physical health. Sleep is especially important in managing bipolar disorder. Changes in the amount, as well as in the timing, of sleep can cause mood episodes. Getting anywhere from 6 to 10 hours per night is normal. However, people vary. How much sleep do you need in order to fee…	Social comparison	Norms - Descriptive	Motivation	Sleep	Wellness	2	3	2	1				1	12	5	1	3	3	1	1	3	2
Toolbox	Lifestyle	Sleep	About	Sleep is vital to well-being. Sleep impacts our attention, concentration, memory, motor skills, emotional health, and physical health. Sleep is especially important in managing bipolar disorder. Changes in the amount, as well as in the timing, of sleep can cause mood episodes. Getting anywhere from 6 to 10 hours per night is normal. However, people vary. How much sleep do you need in order to fee…	Process goal	Goal Setting	Volition	Sleep	Wellness	2	3	2	1				1	1	1	2	3	3	1	1	3	2
Toolbox	Lifestyle	Sleep	Three Day Sleep Challenge	Is your sleep off track? Get on a good schedule. The method is simple, but the first few days can be quite challenging. Try this method: • Lie down and get up the same time every day • Go to bed only when sleepy • Use the bed for sleep and sex only • If you can’t fall asleep after 15 to 20 minutes, get out of bed • Avoid taking naps Check your wellness ratings and see if they change after three d…	Behavioral Experiments	Skills	Capabilities	Sleep	Health	2	3	2	2				3	2	2	4	3	3	2	2	2	2
Toolbox	Lifestyle	Sleep	Three Day Sleep Challenge	Is your sleep off track? Get on a good schedule. The method is simple, but the first few days can be quite challenging. Try this method: • Lie down and get up the same time every day • Go to bed only when sleepy • Use the bed for sleep and sex only • If you can’t fall asleep after 15 to 20 minutes, get out of bed • Avoid taking naps Check your wellness ratings and see if they change after three d…	Instruction on how to perform a behavior	Skills	Capabilities	Sleep	None	2	3	2	2				1	2	2	4	3	3	0	0	2	2
Toolbox	Lifestyle	Sleep	Digital and Diet “Detox”	The most common causes of insomnia are substances (including caffeine), medical conditions, mood disorders, stress, poor sleep habits, and poor sleep conditions. Cleanse your body of substances for a good night’s rest. Check your wellness ratings and see if they change after a few days. • Abstain from substances • Use skills to reduce symptoms • Use skills to reduce stress	Information about antecedents	Knowledge	Motivation	Sleep	Health	2	3	2	3				1	3	3	1	3	3	2	2	2	2
Toolbox	Lifestyle	Sleep	Digital and Diet “Detox”	The most common causes of insomnia are substances (including caffeine), medical conditions, mood disorders, stress, poor sleep habits, and poor sleep conditions. Cleanse your body of substances for a good night’s rest. Check your wellness ratings and see if they change after a few days. • Abstain from substances • Use skills to reduce symptoms • Use skills to reduce stress	Behavioral Experiments	Skills	Capabilities	Sleep	Health	2	3	2	3				3	2	2	4	3	3	2	2	2	2
Toolbox	Lifestyle	Sleep	Worry Buster 1	Stress and anxiety can cause insomnia. If this is true for you, try using a worry pad. Get a pad of paper and put it next to your bed. Each night before you go to sleep, write down any worries you may have. Now you don’t have to think about them! They are on a piece of paper. If you must, you can resume thinking about them the next day when you wake up. Nighttime is for rest. Daytime is for think…	Information about health consequences	Attitudes - Instrumental	Motivation	Sleep	Health-Symptoms	2	3	2	4				2	5	4	1	3	3	3	2	2	2
Toolbox	Lifestyle	Sleep	Worry Buster 1	Stress and anxiety can cause insomnia. If this is true for you, try using a worry pad. Get a pad of paper and put it next to your bed. Each night before you go to sleep, write down any worries you may have. Now you don’t have to think about them! They are on a piece of paper. If you must, you can resume thinking about them the next day when you wake up. Nighttime is for rest. Daytime is for think…	Reduce negative emotions [stress management]	Skills	Capabilities	Sleep	Health	2	3	2	4				7	2	2	4	3	3	2	2	2	2
Toolbox	Lifestyle	Sleep	Worry Buster 2	Stress and anxiety can cause insomnia. If this is true for you, try using a worry chair. If you MUST worry, then set a time and place to do it. Designate a specific chair as your worry chair. Use it during the day as you must. Worrying is not allowed in bed. If you find yourself worrying in bed, gently set the thought aside. This includes worries about life. It also includes worries about not sle…	Information about health consequences	Attitudes - Instrumental	Motivation	Sleep	Health-Symptoms	2	3	2	5				2	5	4	1	3	3	3	2	3	2
Toolbox	Lifestyle	Sleep	Worry Buster 2	Stress and anxiety can cause insomnia. If this is true for you, try using a worry chair. If you MUST worry, then set a time and place to do it. Designate a specific chair as your worry chair. Use it during the day as you must. Worrying is not allowed in bed. If you find yourself worrying in bed, gently set the thought aside. This includes worries about life. It also includes worries about not sle…	Adding objects to the environment	Resources	Environment	Sleep	Health-Symptoms	2	3	2	5				2	1	1	3	3	3	3	2	3	2
Toolbox	Lifestyle	Sleep	Worry Buster 2	Stress and anxiety can cause insomnia. If this is true for you, try using a worry chair. If you MUST worry, then set a time and place to do it. Designate a specific chair as your worry chair. Use it during the day as you must. Worrying is not allowed in bed. If you find yourself worrying in bed, gently set the thought aside. This includes worries about life. It also includes worries about not sle…	Reduce negative emotions [stress management]	Skills	Capabilities	Sleep	Health-Symptoms	2	3	2	5				7	2	2	4	3	3	3	2	3	2
Toolbox	Lifestyle	Sleep	Guided Imagery	Use imagery to calm your mind and body so that you can rest. Engage all senses: • What does it look like? • What does it sound like? • What does it feel like? • How does it smell? • How does it taste? If worries or negative thoughts interrupt your imagination, gently set them aside and return to your relaxing image.	Reduce negative emotions [stress management]	Skills	Capabilities	Sleep	None	2	3	2	6				7	2	2	4	3	3	0	0	1	2
Toolbox	Lifestyle	Sleep	Sleep Diary	Good sleep promotes health. It also reduces your vulnerability to depression and mania. Try keeping a sleep diary to better track your sleep. Click the link below for an example: Part of this exercise includes creating a sleep plan. Good sleep means getting the right amount. How much do you need? It also means having the right timing. Keep regular. Record how well you follow your plan. Do you sti…	Information about health consequences	Attitudes - Instrumental	Motivation	Sleep	Health-Episodes	2	3	2	7				2	5	4	1	3	3	4	2	8	1
Toolbox	Lifestyle	Sleep	Sleep Diary	Good sleep promotes health. It also reduces your vulnerability to depression and mania. Try keeping a sleep diary to better track your sleep. Click the link below for an example: Part of this exercise includes creating a sleep plan. Good sleep means getting the right amount. How much do you need? It also means having the right timing. Keep regular. Record how well you follow your plan. Do you sti…	Process goal	Goal Setting	Volition	Sleep	Health	2	3	2	7				1	1	1	2	3	3	2	2	8	2
Toolbox	Lifestyle	Sleep	Sleep Diary	Good sleep promotes health. It also reduces your vulnerability to depression and mania. Try keeping a sleep diary to better track your sleep. Click the link below for an example: Part of this exercise includes creating a sleep plan. Good sleep means getting the right amount. How much do you need? It also means having the right timing. Keep regular. Record how well you follow your plan. Do you sti…	Self-monitoring of behavior	Monitoring	Volition	Sleep	Health	2	3	2	7				2	5	3	2	3	3	2	2	8	1
Toolbox	Lifestyle	Sleep	Sleep Diary	Good sleep promotes health. It also reduces your vulnerability to depression and mania. Try keeping a sleep diary to better track your sleep. Click the link below for an example: Part of this exercise includes creating a sleep plan. Good sleep means getting the right amount. How much do you need? It also means having the right timing. Keep regular. Record how well you follow your plan. Do you sti…	Discrepancy between current behavior and goal	Evaluation	Volition	Sleep	Health	2	3	2	7				1	6	4	2	3	3	2	2	8	2
Toolbox	Lifestyle	Sleep	Sleep Diary	Good sleep promotes health. It also reduces your vulnerability to depression and mania. Try keeping a sleep diary to better track your sleep. Click the link below for an example: Part of this exercise includes creating a sleep plan. Good sleep means getting the right amount. How much do you need? It also means having the right timing. Keep regular. Record how well you follow your plan. Do you sti…	Self-monitoring of outcomes of behavior	Monitoring	Volition	Sleep	Health	2	3	2	7				3	5	3	2	3	3	2	2	8	1
Toolbox	Lifestyle	Sleep	Sleep Diary	Good sleep promotes health. It also reduces your vulnerability to depression and mania. Try keeping a sleep diary to better track your sleep. Click the link below for an example: Part of this exercise includes creating a sleep plan. Good sleep means getting the right amount. How much do you need? It also means having the right timing. Keep regular. Record how well you follow your plan. Do you sti…	Behavioral Rehearsal	Practice	Volition	Sleep	Health	2	3	2	7				1	8	6	2	3	3	2	2	8	1
Toolbox	Lifestyle	Sleep	Sleep Diary	Good sleep promotes health. It also reduces your vulnerability to depression and mania. Try keeping a sleep diary to better track your sleep. Click the link below for an example: Part of this exercise includes creating a sleep plan. Good sleep means getting the right amount. How much do you need? It also means having the right timing. Keep regular. Record how well you follow your plan. Do you sti…	Review behavior goals	Adjustment	Volition	Sleep	Health	2	3	2	7				1	7	5	2	3	3	2	2	8	1
Toolbox	Lifestyle	Sleep	Sleep Diary	Good sleep promotes health. It also reduces your vulnerability to depression and mania. Try keeping a sleep diary to better track your sleep. Click the link below for an example: Part of this exercise includes creating a sleep plan. Good sleep means getting the right amount. How much do you need? It also means having the right timing. Keep regular. Record how well you follow your plan. Do you sti…	Social support - treatment	Support - Providers	Environment	Sleep	Health	2	3	2	7				5	6	2	3	3	3	2	2	8	2
Toolbox	Lifestyle	Medication	About	Medication is key to well-being for individuals with bipolar disorder. It reduces the risk of symptoms and relapses better than anything else that has been studied so far. Making a commitment to medication can be difficult. At times you may think it is unnecessary, you may run into problems with it, you may feel that it seems to conflict with other goals you have, or other people in your life may…	Information about health consequences	Perceptions - Susceptibility	Motivation	Medication	Health	2	3	3	1				2	9	4	1	2	2	2	2	4	2
Toolbox	Lifestyle	Medication	About	Medication is key to well-being for individuals with bipolar disorder. It reduces the risk of symptoms and relapses better than anything else that has been studied so far. Making a commitment to medication can be difficult. At times you may think it is unnecessary, you may run into problems with it, you may feel that it seems to conflict with other goals you have, or other people in your life may…	Pros and cons [decisional balance]	Perceptions - Susceptibility	Motivation	Medication	Health	2	3	3	1				5	9	4	1	2	2	2	2	4	2
Toolbox	Lifestyle	Medication	About	Medication is key to well-being for individuals with bipolar disorder. It reduces the risk of symptoms and relapses better than anything else that has been studied so far. Making a commitment to medication can be difficult. At times you may think it is unnecessary, you may run into problems with it, you may feel that it seems to conflict with other goals you have, or other people in your life may…	Information about others' approval	Norms - Subjective	Motivation	Medication	Health	2	3	3	1				2	11	5	1	2	2	2	2	4	2
Toolbox	Lifestyle	Medication	About	Medication is key to well-being for individuals with bipolar disorder. It reduces the risk of symptoms and relapses better than anything else that has been studied so far. Making a commitment to medication can be difficult. At times you may think it is unnecessary, you may run into problems with it, you may feel that it seems to conflict with other goals you have, or other people in your life may…	Social comparison	Norms - Descriptive	Motivation	Medication	Health	2	3	3	1				1	12	5	1	2	2	2	2	4	2
Toolbox	Lifestyle	Medication	Educate	Educate yourself! Do you hold any of the following beliefs? I do not need medications because… • I don’t have an illness • My symptoms are gone • I can manage on my own • Medications don’t work for me Read! Make sure you understand the nature of bipolar disorder. Reflect! Make sure you understand your bipolar disorder. People often think they are fine when they are manic. Trust your family and do…	Guided Discovery	Insight	Motivation	Medication	Health-Episodes	2	3	3	2				1	2	2	1	2	2	4	2	2	2
Toolbox	Lifestyle	Medication	Educate	Educate yourself! Do you hold any of the following beliefs? I do not need medications because… • I don’t have an illness • My symptoms are gone • I can manage on my own • Medications don’t work for me Read! Make sure you understand the nature of bipolar disorder. Reflect! Make sure you understand your bipolar disorder. People often think they are fine when they are manic. Trust your family and do…	Social support - feedback	Support	Environment	MSS - Episode	Health-Episodes	2	3	3	2				4	3	2	3	7	5	4	2	2	2
Toolbox	Lifestyle	Medication	Solve	Solve problems! Do you have any of the following problems? In terms of medications I struggle with… • Side effects • Fear of side effects • Forgetfulness • Expense • Inconvenience • Embarrassment These are problems that can be solved. Talk to your psychiatrist. Get a pillbox or set an alarm/reminder, budget for your medications, work on self-acceptance.	Coping Planning	Planning - Coping	Volition	Medication	None	2	3	3	3				4	4	2	2	2	2	0	0	4	2
Toolbox	Lifestyle	Medication	Solve	Solve problems! Do you have any of the following problems? In terms of medications I struggle with… • Side effects • Fear of side effects • Forgetfulness • Expense • Inconvenience • Embarrassment These are problems that can be solved. Talk to your psychiatrist. Get a pillbox or set an alarm/reminder, budget for your medications, work on self-acceptance.	Social support - treatment	Support - Providers	Environment	Medication	None	2	3	3	3				5	6	2	3	2	2	0	0	4	1
Toolbox	Lifestyle	Medication	Solve	Solve problems! Do you have any of the following problems? In terms of medications I struggle with… • Side effects • Fear of side effects • Forgetfulness • Expense • Inconvenience • Embarrassment These are problems that can be solved. Talk to your psychiatrist. Get a pillbox or set an alarm/reminder, budget for your medications, work on self-acceptance.	Introduce Cues	Prompts	Environment	Medication	None	2	3	3	3				1	9	4	3	2	2	0	0	4	2
Toolbox	Lifestyle	Medication	Solve	Solve problems! Do you have any of the following problems? In terms of medications I struggle with… • Side effects • Fear of side effects • Forgetfulness • Expense • Inconvenience • Embarrassment These are problems that can be solved. Talk to your psychiatrist. Get a pillbox or set an alarm/reminder, budget for your medications, work on self-acceptance.	Introduce Cues	Prompts	Environment	Medication	None	2	3	3	3				1	9	4	3	2	2	0	0	4	2
Toolbox	Lifestyle	Medication	Resolve	Resolve conflicts! Do you have any of the following conflicts? I don’t want to take medications because… • I want to drink or use drugs. • I want to feel like myself. • I want to feel up. • I want to be productive. Talk to your psychiatrist about all of these things. You need to be safe. You need to feel like yourself. A combination of the right medications and skills will get you there.	Incompatible beliefs	Identity	Motivation	Medication	None	2	3	3	4				2	1	1	1	2	2	0	0	2	2
Toolbox	Lifestyle	Medication	Resolve	Resolve conflicts! Do you have any of the following conflicts? I don’t want to take medications because… • I want to drink or use drugs. • I want to feel like myself. • I want to feel up. • I want to be productive. Talk to your psychiatrist about all of these things. You need to be safe. You need to feel like yourself. A combination of the right medications and skills will get you there.	Social support - treatment	Support - Providers	Environment	Medication	None	2	3	3	4				5	6	2	3	2	2	0	0	2	2
Toolbox	Lifestyle	Medication	Support	Get support! Do you experience any of the following challenges? I don’t want to take medications because… • I don’t like my psychiatrist. • I don’t like my therapist. • My family is against medications. • My friends are against medications. Try to work things out with your current providers or find new ones. Get your family and friends informed or reach out to others who will support you.	Restructuring the social environment	Obstruction	Environment	Medication	None	2	3	3	5				1	7	2	3	2	2	0	0	1	2
Toolbox	Lifestyle	Attend	About	There is a lot of evidence that mental and physical health is inter-related. Mental health impacts physical health, and physical health impacts mental health. You probably already know this. It is intuitive. Pay attention to your diet, exercise, and use of substances. That is, what you put into your body and what you do with your body. Having a good diet, being active, and minimizing use of subst…	Information about health consequences	Attitudes - Instrumental	Motivation	Healthy Habits	Wellness	2	3	4	1				2	5	4	1	9	6	1	1	1	2
Toolbox	Lifestyle	Attend	Thirty Day Substance Trial	Nourish your body and brain! Avoid ingesting substances that are toxic to your body. Check your wellness ratings. See if they change after 1, 2, 3, and 4 weeks of not using substances that might be causing you problems. Maintain a healthy diet that consists of: • Vegetables • Fruits • Grains • Dairy • Protein • Water Without toxins in your system, your brain and body both work better. See what yo…	Information about health consequences	Attitudes - Instrumental	Motivation	Healthy Habits	Health	2	3	4	2				2	5	4	1	9	6	2	2	4	2
Toolbox	Lifestyle	Attend	Thirty Day Substance Trial	Nourish your body and brain! Avoid ingesting substances that are toxic to your body. Check your wellness ratings. See if they change after 1, 2, 3, and 4 weeks of not using substances that might be causing you problems. Maintain a healthy diet that consists of: • Vegetables • Fruits • Grains • Dairy • Protein • Water Without toxins in your system, your brain and body both work better. See what yo…	Self-monitoring of outcomes of behavior	Monitoring	Volition	Healthy Habits	Health	2	3	4	2				3	5	3	2	9	6	2	2	4	1
Toolbox	Lifestyle	Attend	Thirty Day Substance Trial	Nourish your body and brain! Avoid ingesting substances that are toxic to your body. Check your wellness ratings. See if they change after 1, 2, 3, and 4 weeks of not using substances that might be causing you problems. Maintain a healthy diet that consists of: • Vegetables • Fruits • Grains • Dairy • Protein • Water Without toxins in your system, your brain and body both work better. See what yo…	Behavioral substitution	Skills	Capabilities	Healthy Habits	Health	2	3	4	2				4	2	2	4	9	6	2	2	4	2
Toolbox	Lifestyle	Attend	Thirty Day Substance Trial	Nourish your body and brain! Avoid ingesting substances that are toxic to your body. Check your wellness ratings. See if they change after 1, 2, 3, and 4 weeks of not using substances that might be causing you problems. Maintain a healthy diet that consists of: • Vegetables • Fruits • Grains • Dairy • Protein • Water Without toxins in your system, your brain and body both work better. See what yo…	Information on application use	Knowledge	Motivation	Healthy Habits	Health	2	3	4	2				6	3	3	1	9	6	2	2	4	2
Toolbox	Lifestyle	Attend	People, Places, and Things	Nourish your body and brain! This will require willpower. It also requires reducing temptation. Stay away from: • People that use substances • Places where substances are used • Things associated with substance use Check your wellness ratings and see if they change after a few days and a few weeks of staying away. Note: If you are addicted to substances you will need special treatment to stop. Co…	Reducing exposure to cues for the behavior	Prompts	Environment	Healthy Habits	Health	2	3	4	3				4	9	4	3	9	6	2	2	5	2
Toolbox	Lifestyle	Attend	People, Places, and Things	Nourish your body and brain! This will require willpower. It also requires reducing temptation. Stay away from: • People that use substances • Places where substances are used • Things associated with substance use Check your wellness ratings and see if they change after a few days and a few weeks of staying away. Note: If you are addicted to substances you will need special treatment to stop. Co…	Restructuring the physical environment	Constraints	Environment	Healthy Habits	None	2	3	4	3				1	2	1	3	9	6	0	0	5	2
Toolbox	Lifestyle	Attend	People, Places, and Things	Nourish your body and brain! This will require willpower. It also requires reducing temptation. Stay away from: • People that use substances • Places where substances are used • Things associated with substance use Check your wellness ratings and see if they change after a few days and a few weeks of staying away. Note: If you are addicted to substances you will need special treatment to stop. Co…	Restructuring the social environment	Obstruction	Environment	Healthy Habits	None	2	3	4	3				1	7	2	3	9	6	0	0	5	2
Toolbox	Lifestyle	Attend	People, Places, and Things	Nourish your body and brain! This will require willpower. It also requires reducing temptation. Stay away from: • People that use substances • Places where substances are used • Things associated with substance use Check your wellness ratings and see if they change after a few days and a few weeks of staying away. Note: If you are addicted to substances you will need special treatment to stop. Co…	Self-monitoring of outcomes of behavior	Monitoring	Volition	Healthy Habits	Health	2	3	4	3				3	5	3	2	9	6	2	2	5	2
Toolbox	Lifestyle	Attend	People, Places, and Things	Nourish your body and brain! This will require willpower. It also requires reducing temptation. Stay away from: • People that use substances • Places where substances are used • Things associated with substance use Check your wellness ratings and see if they change after a few days and a few weeks of staying away. Note: If you are addicted to substances you will need special treatment to stop. Co…	Information on application use	Knowledge	Motivation	Healthy Habits	Health	2	3	4	3				6	3	3	1	9	6	2	2	5	2
Toolbox	Lifestyle	Attend	HALT	Nourish your body and brain! You may not know it, but stress taxes your ability to make good decisions. It compromises your ability to exert willpower. So in order to stick to avoiding substances, try the following: Avoid being too: • Hungry • Angry • Lonely • Tired Check your wellness ratings and see if they change after a few days and a few weeks of trying this. Note: If you are addicted to sub…	Information about social and environmental consequences	Attitudes - Instrumental	Motivation	Manage Stress	Quality of Life	2	3	4	4				4	5	4	1	11	8	5	3	4	2
Toolbox	Lifestyle	Attend	HALT	Nourish your body and brain! You may not know it, but stress taxes your ability to make good decisions. It compromises your ability to exert willpower. So in order to stick to avoiding substances, try the following: Avoid being too: • Hungry • Angry • Lonely • Tired Check your wellness ratings and see if they change after a few days and a few weeks of trying this. Note: If you are addicted to sub…	Reduce negative emotions [stress management]	Skills	Capabilities	Healthy Habits	Health	2	3	4	4				7	2	2	4	9	6	2	2	4	1
Toolbox	Lifestyle	Attend	HALT	Nourish your body and brain! You may not know it, but stress taxes your ability to make good decisions. It compromises your ability to exert willpower. So in order to stick to avoiding substances, try the following: Avoid being too: • Hungry • Angry • Lonely • Tired Check your wellness ratings and see if they change after a few days and a few weeks of trying this. Note: If you are addicted to sub…	Self-monitoring of outcomes of behavior	Monitoring	Volition	Healthy Habits	Health	2	3	4	4				3	5	3	2	9	6	2	2	4	1
Toolbox	Lifestyle	Attend	HALT	Nourish your body and brain! You may not know it, but stress taxes your ability to make good decisions. It compromises your ability to exert willpower. So in order to stick to avoiding substances, try the following: Avoid being too: • Hungry • Angry • Lonely • Tired Check your wellness ratings and see if they change after a few days and a few weeks of trying this. Note: If you are addicted to sub…	Information on application use	Knowledge	Motivation	Healthy Habits	Health	2	3	4	4				6	3	3	1	9	6	2	2	4	2
Toolbox	Lifestyle	Attend	Avoid Temptation	Nourish your body and brain! This will require willpower. It also requires avoiding temptation. Keeping yourself busy can make it easier to resist temptation. Plan your time! Here are some ideas: • Socialize with family/friends • Volunteer/community involvement • Exercise/yoga/meditation • Recreation/hobbies • Church/temple Check your wellness ratings and see if they change after a few days and a…	Behavioral Substitution	Skills	Capabilities	Healthy Habits	Health	2	3	4	5				4	2	2	4	9	6	2	2	3	2
Toolbox	Lifestyle	Attend	Avoid Temptation	Nourish your body and brain! This will require willpower. It also requires avoiding temptation. Keeping yourself busy can make it easier to resist temptation. Plan your time! Here are some ideas: • Socialize with family/friends • Volunteer/community involvement • Exercise/yoga/meditation • Recreation/hobbies • Church/temple Check your wellness ratings and see if they change after a few days and a…	Self-monitoring of outcomes of behavior	Monitoring	Volition	Healthy Habits	Health	2	3	4	5				3	5	3	2	9	6	2	2	3	2
Toolbox	Lifestyle	Attend	Avoid Temptation	Nourish your body and brain! This will require willpower. It also requires avoiding temptation. Keeping yourself busy can make it easier to resist temptation. Plan your time! Here are some ideas: • Socialize with family/friends • Volunteer/community involvement • Exercise/yoga/meditation • Recreation/hobbies • Church/temple Check your wellness ratings and see if they change after a few days and a…	Information on application use	Knowledge	Motivation	Healthy Habits	Health	2	3	4	5				6	3	3	1	9	6	2	2	3	2
Toolbox	Lifestyle	Attend	Deal With Urges	Nourish your body and brain! Avoid ingesting substances that are toxic. Plan for urges! Here are some ideas: • Surf the urge: notice it and let it pass • Fight the urge: imagine wiping it out • Call someone: family, friend, sponsor Identify the trigger for your urge: • Stress • Symptoms • Side effects • Something else? Find ways to cope with the trigger that don’t involve alcohol or drugs. Check …	Observing	Skills	Capabilities	Healthy Habits	Health	2	3	4	6				11	2	2	4	9	6	2	2	7	2
Toolbox	Lifestyle	Attend	Deal With Urges	Nourish your body and brain! Avoid ingesting substances that are toxic. Plan for urges! Here are some ideas: • Surf the urge: notice it and let it pass • Fight the urge: imagine wiping it out • Call someone: family, friend, sponsor Identify the trigger for your urge: • Stress • Symptoms • Side effects • Something else? Find ways to cope with the trigger that don’t involve alcohol or drugs. Check …	Mental rehearsal of successful performance	Self-Efficacy - Coping	Motivation	Healthy Habits	Health	2	3	4	6				2	15	6	1	9	6	2	2	7	2
Toolbox	Lifestyle	Attend	Deal With Urges	Nourish your body and brain! Avoid ingesting substances that are toxic. Plan for urges! Here are some ideas: • Surf the urge: notice it and let it pass • Fight the urge: imagine wiping it out • Call someone: family, friend, sponsor Identify the trigger for your urge: • Stress • Symptoms • Side effects • Something else? Find ways to cope with the trigger that don’t involve alcohol or drugs. Check …	Social support - accountability	Support - Family & Friends	Environment	Healthy Habits	Health	2	3	4	6				3	4	2	3	9	6	2	2	7	1
Toolbox	Lifestyle	Attend	Deal With Urges	Nourish your body and brain! Avoid ingesting substances that are toxic. Plan for urges! Here are some ideas: • Surf the urge: notice it and let it pass • Fight the urge: imagine wiping it out • Call someone: family, friend, sponsor Identify the trigger for your urge: • Stress • Symptoms • Side effects • Something else? Find ways to cope with the trigger that don’t involve alcohol or drugs. Check …	Information about antecedents	Knowledge	Motivation	Healthy Habits	Health	2	3	4	6				1	3	3	1	9	6	2	2	7	1
Toolbox	Lifestyle	Attend	Deal With Urges	Nourish your body and brain! Avoid ingesting substances that are toxic. Plan for urges! Here are some ideas: • Surf the urge: notice it and let it pass • Fight the urge: imagine wiping it out • Call someone: family, friend, sponsor Identify the trigger for your urge: • Stress • Symptoms • Side effects • Something else? Find ways to cope with the trigger that don’t involve alcohol or drugs. Check …	Behavioral substitution	Skills	Capabilities	Healthy Habits	Health	2	3	4	6				4	2	2	4	9	6	2	2	7	2
Toolbox	Lifestyle	Attend	Deal With Urges	Nourish your body and brain! Avoid ingesting substances that are toxic. Plan for urges! Here are some ideas: • Surf the urge: notice it and let it pass • Fight the urge: imagine wiping it out • Call someone: family, friend, sponsor Identify the trigger for your urge: • Stress • Symptoms • Side effects • Something else? Find ways to cope with the trigger that don’t involve alcohol or drugs. Check …	Self-monitoring of outcomes of behavior	Monitoring	Volition	Healthy Habits	Health	2	3	4	6				3	5	3	2	9	6	2	2	7	1
Toolbox	Lifestyle	Attend	Deal With Urges	Nourish your body and brain! Avoid ingesting substances that are toxic. Plan for urges! Here are some ideas: • Surf the urge: notice it and let it pass • Fight the urge: imagine wiping it out • Call someone: family, friend, sponsor Identify the trigger for your urge: • Stress • Symptoms • Side effects • Something else? Find ways to cope with the trigger that don’t involve alcohol or drugs. Check …	Information on application use	Knowledge	Motivation	Healthy Habits	Health	2	3	4	6				6	3	3	1	9	6	2	2	7	2
Toolbox	Lifestyle	Attend	Sobriety Log	Keep substance use to a minimum. It promotes health. It reduces your vulnerability to depression and mania. Try keeping a substance diary. Click the link below for an example: Do you notice any relationship between substance use and wellness? My wellness dropped to severely depressed (-4) after a day of heavy drinking. Did you stick to your plan? If not, do you need an easier goal? Do you need to…	Information about health consequences	Attitudes - Instrumental	Motivation	Healthy Habits	Health-Episodes	2	3	4	7				2	5	4	1	9	6	4	2	10	1
Toolbox	Lifestyle	Attend	Sobriety Log	Keep substance use to a minimum. It promotes health. It reduces your vulnerability to depression and mania. Try keeping a substance diary. Click the link below for an example: Do you notice any relationship between substance use and wellness? My wellness dropped to severely depressed (-4) after a day of heavy drinking. Did you stick to your plan? If not, do you need an easier goal? Do you need to…	Self-monitoring of outcomes of behavior	Monitoring	Volition	Healthy Habits	Health	2	3	4	7				3	5	3	2	9	6	2	2	10	1
Toolbox	Lifestyle	Attend	Sobriety Log	Keep substance use to a minimum. It promotes health. It reduces your vulnerability to depression and mania. Try keeping a substance diary. Click the link below for an example: Do you notice any relationship between substance use and wellness? My wellness dropped to severely depressed (-4) after a day of heavy drinking. Did you stick to your plan? If not, do you need an easier goal? Do you need to…	Self-monitoring of behavior	Monitoring	Volition	Healthy Habits	Health	2	3	4	7				2	5	3	2	9	6	2	2	10	1
Toolbox	Lifestyle	Attend	Sobriety Log	Keep substance use to a minimum. It promotes health. It reduces your vulnerability to depression and mania. Try keeping a substance diary. Click the link below for an example: Do you notice any relationship between substance use and wellness? My wellness dropped to severely depressed (-4) after a day of heavy drinking. Did you stick to your plan? If not, do you need an easier goal? Do you need to…	Review behavior goals	Adjustment	Volition	Healthy Habits	Health	2	3	4	7				1	7	5	2	9	6	2	2	10	2
Toolbox	Lifestyle	Attend	Sobriety Log	Keep substance use to a minimum. It promotes health. It reduces your vulnerability to depression and mania. Try keeping a substance diary. Click the link below for an example: Do you notice any relationship between substance use and wellness? My wellness dropped to severely depressed (-4) after a day of heavy drinking. Did you stick to your plan? If not, do you need an easier goal? Do you need to…	Reducing exposure to cues for the behavior	Prompts	Environment	Healthy Habits	Health	2	3	4	7				4	9	4	3	9	6	2	2	10	2
Toolbox	Lifestyle	Attend	Sobriety Log	Keep substance use to a minimum. It promotes health. It reduces your vulnerability to depression and mania. Try keeping a substance diary. Click the link below for an example: Do you notice any relationship between substance use and wellness? My wellness dropped to severely depressed (-4) after a day of heavy drinking. Did you stick to your plan? If not, do you need an easier goal? Do you need to…	Restructuring the social environment	Obstruction	Environment	Healthy Habits	Health	2	3	4	7				1	7	2	3	9	6	2	2	10	2
Toolbox	Lifestyle	Attend	Sobriety Log	Keep substance use to a minimum. It promotes health. It reduces your vulnerability to depression and mania. Try keeping a substance diary. Click the link below for an example: Do you notice any relationship between substance use and wellness? My wellness dropped to severely depressed (-4) after a day of heavy drinking. Did you stick to your plan? If not, do you need an easier goal? Do you need to…	Task planning	Planning - Task	Volition	Healthy Habits	Health	2	3	4	7				3	3	2	2	9	6	2	2	10	2
Toolbox	Lifestyle	Attend	Sobriety Log	Keep substance use to a minimum. It promotes health. It reduces your vulnerability to depression and mania. Try keeping a substance diary. Click the link below for an example: Do you notice any relationship between substance use and wellness? My wellness dropped to severely depressed (-4) after a day of heavy drinking. Did you stick to your plan? If not, do you need an easier goal? Do you need to…	Discrepancy between current behavior and goal	Evaluation	Volition	Healthy Habits	Health	2	3	4	7				1	6	4	2	9	6	2	2	10	2
Toolbox	Lifestyle	Attend	Sobriety Log	Keep substance use to a minimum. It promotes health. It reduces your vulnerability to depression and mania. Try keeping a substance diary. Click the link below for an example: Do you notice any relationship between substance use and wellness? My wellness dropped to severely depressed (-4) after a day of heavy drinking. Did you stick to your plan? If not, do you need an easier goal? Do you need to…	Behavioral Rehearsal	Practice	Volition	Healthy Habits	Health	2	3	4	7				1	8	6	2	9	6	2	2	10	2
Toolbox	Lifestyle	Attend	Sobriety Log	Keep substance use to a minimum. It promotes health. It reduces your vulnerability to depression and mania. Try keeping a substance diary. Click the link below for an example: Do you notice any relationship between substance use and wellness? My wellness dropped to severely depressed (-4) after a day of heavy drinking. Did you stick to your plan? If not, do you need an easier goal? Do you need to…	Review behavior goals	Adjustment	Volition	Healthy Habits	Health	2	3	4	7				1	7	5	2	9	6	2	2	10	3
Toolbox	Lifestyle	Attend	Nutrition Challenge	Eat well! The United States Food and Drug Administration (USFDA) suggests eating a range of “nutrient dense” foods. To maintain the integrity of the foods, prepare them with little or no added solid fats, sugars, refined starches, and sodium. • A variety of vegetables: dark green, red and orange, beans and peas, starchy, and other vegetables • Fruits, especially whole fruits • Grains, at least ha…	Credible source	Norms - Subjective	Motivation	Healthy Habits	None	2	3	4	8				3	11	5	1	9	6	0	0	7	2
Toolbox	Lifestyle	Attend	Nutrition Challenge	Eat well! The United States Food and Drug Administration (USFDA) suggests eating a range of “nutrient dense” foods. To maintain the integrity of the foods, prepare them with little or no added solid fats, sugars, refined starches, and sodium. • A variety of vegetables: dark green, red and orange, beans and peas, starchy, and other vegetables • Fruits, especially whole fruits • Grains, at least ha…	Instruction on how to perform a behavior	Skills	Capabilities	Healthy Habits	None	2	3	4	8				1	2	2	4	9	6	0	0	7	2
Toolbox	Lifestyle	Attend	Nutrition Challenge	Eat well! The United States Food and Drug Administration (USFDA) suggests eating a range of “nutrient dense” foods. To maintain the integrity of the foods, prepare them with little or no added solid fats, sugars, refined starches, and sodium. • A variety of vegetables: dark green, red and orange, beans and peas, starchy, and other vegetables • Fruits, especially whole fruits • Grains, at least ha…	Information on application use	Knowledge	Motivation	Healthy Habits	None	2	3	4	8				6	3	3	1	9	6	0	0	7	2
Toolbox	Lifestyle	Attend	Nutrition Challenge	Eat well! The United States Food and Drug Administration (USFDA) suggests eating a range of “nutrient dense” foods. To maintain the integrity of the foods, prepare them with little or no added solid fats, sugars, refined starches, and sodium. • A variety of vegetables: dark green, red and orange, beans and peas, starchy, and other vegetables • Fruits, especially whole fruits • Grains, at least ha…	Self-monitoring of behavior	Monitoring	Volition	Healthy Habits	None	2	3	4	8				2	5	3	2	9	6	0	0	7	2
Toolbox	Lifestyle	Attend	Nutrition Challenge	Eat well! The United States Food and Drug Administration (USFDA) suggests eating a range of “nutrient dense” foods. To maintain the integrity of the foods, prepare them with little or no added solid fats, sugars, refined starches, and sodium. • A variety of vegetables: dark green, red and orange, beans and peas, starchy, and other vegetables • Fruits, especially whole fruits • Grains, at least ha…	Graded tasks	Practice	Volition	Healthy Habits	None	2	3	4	8				4	8	6	2	9	6	0	0	7	2
Toolbox	Lifestyle	Attend	Nutrition Challenge	Eat well! The United States Food and Drug Administration (USFDA) suggests eating a range of “nutrient dense” foods. To maintain the integrity of the foods, prepare them with little or no added solid fats, sugars, refined starches, and sodium. • A variety of vegetables: dark green, red and orange, beans and peas, starchy, and other vegetables • Fruits, especially whole fruits • Grains, at least ha…	Behavioral experiments	Skills	Capabilities	Healthy Habits	None	2	3	4	8				3	2	2	4	9	6	0	0	7	2
Toolbox	Lifestyle	Attend	Nutrition Challenge	Eat well! The United States Food and Drug Administration (USFDA) suggests eating a range of “nutrient dense” foods. To maintain the integrity of the foods, prepare them with little or no added solid fats, sugars, refined starches, and sodium. • A variety of vegetables: dark green, red and orange, beans and peas, starchy, and other vegetables • Fruits, especially whole fruits • Grains, at least ha…	Social support - accountability	Support - Peers	Environment	Healthy Habits	None	2	3	4	8				3	5	2	3	9	6	0	0	7	2
Toolbox	Lifestyle	Attend	Exercise Challenge	Get fit! The USFDA also has physical exercise guidelines. For adults: • At least 2.5 hours of moderate intensity physical activity every week • Muscle strengthening exercises on 2 or more days each week How active are you? Here are some things you can try to improve your fitness. • Keep an exercise diary for a week. See how it measures up to the guidelines recommended by the USFDA. • Pick out one…	Credible source	Norms - Subjective	Motivation	Healthy Habits	None	2	3	4	9				3	11	5	1	9	6	0	0	7	2
Toolbox	Lifestyle	Attend	Exercise Challenge	Get fit! The USFDA also has physical exercise guidelines. For adults: • At least 2.5 hours of moderate intensity physical activity every week • Muscle strengthening exercises on 2 or more days each week How active are you? Here are some things you can try to improve your fitness. • Keep an exercise diary for a week. See how it measures up to the guidelines recommended by the USFDA. • Pick out one…	Process goal	Goal Setting	Volition	Healthy Habits	Health	2	3	4	9				1	1	1	2	9	6	2	2	7	2
Toolbox	Lifestyle	Attend	Exercise Challenge	Get fit! The USFDA also has physical exercise guidelines. For adults: • At least 2.5 hours of moderate intensity physical activity every week • Muscle strengthening exercises on 2 or more days each week How active are you? Here are some things you can try to improve your fitness. • Keep an exercise diary for a week. See how it measures up to the guidelines recommended by the USFDA. • Pick out one…	Self-monitoring of behavior	Monitoring	Volition	Healthy Habits	None	2	3	4	9				2	5	3	2	9	6	0	0	7	2
Toolbox	Lifestyle	Attend	Exercise Challenge	Get fit! The USFDA also has physical exercise guidelines. For adults: • At least 2.5 hours of moderate intensity physical activity every week • Muscle strengthening exercises on 2 or more days each week How active are you? Here are some things you can try to improve your fitness. • Keep an exercise diary for a week. See how it measures up to the guidelines recommended by the USFDA. • Pick out one…	Graded tasks	Practice	Volition	Healthy Habits	None	2	3	4	9				4	8	6	2	9	6	0	0	7	2
Toolbox	Lifestyle	Attend	Exercise Challenge	Get fit! The USFDA also has physical exercise guidelines. For adults: • At least 2.5 hours of moderate intensity physical activity every week • Muscle strengthening exercises on 2 or more days each week How active are you? Here are some things you can try to improve your fitness. • Keep an exercise diary for a week. See how it measures up to the guidelines recommended by the USFDA. • Pick out one…	Behavioral experiments	Skills	Capabilities	Healthy Habits	None	2	3	4	9				3	2	2	4	9	6	0	0	7	2
Toolbox	Lifestyle	Attend	Exercise Challenge	Get fit! The USFDA also has physical exercise guidelines. For adults: • At least 2.5 hours of moderate intensity physical activity every week • Muscle strengthening exercises on 2 or more days each week How active are you? Here are some things you can try to improve your fitness. • Keep an exercise diary for a week. See how it measures up to the guidelines recommended by the USFDA. • Pick out one…	Social support - accountability	Support - Peers	Environment	Healthy Habits	None	2	3	4	9				3	5	2	3	9	6	0	0	7	2
Toolbox	Lifestyle	Attend	Exercise Challenge	Get fit! The USFDA also has physical exercise guidelines. For adults: • At least 2.5 hours of moderate intensity physical activity every week • Muscle strengthening exercises on 2 or more days each week How active are you? Here are some things you can try to improve your fitness. • Keep an exercise diary for a week. See how it measures up to the guidelines recommended by the USFDA. • Pick out one…	Information on application use	Knowledge	Motivation	Healthy Habits	None	2	3	4	9				6	3	3	1	9	6	0	0	7	2
Toolbox	Lifestyle	Attend	Substance Challenge	Stay clean! Psychoactive substances are things individuals ingest that impact their mental state. This includes things such as nicotine, caffeine, alcohol, cannabis and other illegal drugs. These substances impact the way your brain functions. In moderate to large amounts, they are basically toxic. Overuse or misuse causes mental, physical and social problems. Even small amounts can interact with…	Information about social and environmental consequences	Attitudes - Instrumental	Motivation	Healthy Habits	Wellness	2	3	4	10				4	5	4	1	9	6	1	1	9	2
Toolbox	Lifestyle	Attend	Substance Challenge	Stay clean! Psychoactive substances are things individuals ingest that impact their mental state. This includes things such as nicotine, caffeine, alcohol, cannabis and other illegal drugs. These substances impact the way your brain functions. In moderate to large amounts, they are basically toxic. Overuse or misuse causes mental, physical and social problems. Even small amounts can interact with…	Information about health consequences	Perceptions - Severity	Motivation	Healthy Habits	Health	2	3	4	10				2	8	4	1	9	6	2	2	9	2
Toolbox	Lifestyle	Attend	Substance Challenge	Stay clean! Psychoactive substances are things individuals ingest that impact their mental state. This includes things such as nicotine, caffeine, alcohol, cannabis and other illegal drugs. These substances impact the way your brain functions. In moderate to large amounts, they are basically toxic. Overuse or misuse causes mental, physical and social problems. Even small amounts can interact with…	Credible source	Norms - Subjective	Motivation	Healthy Habits	Health	2	3	4	10				3	11	5	1	9	6	2	2	9	1
Toolbox	Lifestyle	Attend	Substance Challenge	Stay clean! Psychoactive substances are things individuals ingest that impact their mental state. This includes things such as nicotine, caffeine, alcohol, cannabis and other illegal drugs. These substances impact the way your brain functions. In moderate to large amounts, they are basically toxic. Overuse or misuse causes mental, physical and social problems. Even small amounts can interact with…	Process goal	Goal Setting	Volition	Healthy Habits	Health	2	3	4	10				1	1	1	2	9	6	2	2	9	2
Toolbox	Lifestyle	Attend	Substance Challenge	Stay clean! Psychoactive substances are things individuals ingest that impact their mental state. This includes things such as nicotine, caffeine, alcohol, cannabis and other illegal drugs. These substances impact the way your brain functions. In moderate to large amounts, they are basically toxic. Overuse or misuse causes mental, physical and social problems. Even small amounts can interact with…	Self-monitoring of behavior	Monitoring	Volition	Healthy Habits	Wellness	2	3	4	10				2	5	3	2	9	6	1	1	9	2
Toolbox	Lifestyle	Attend	Substance Challenge	Stay clean! Psychoactive substances are things individuals ingest that impact their mental state. This includes things such as nicotine, caffeine, alcohol, cannabis and other illegal drugs. These substances impact the way your brain functions. In moderate to large amounts, they are basically toxic. Overuse or misuse causes mental, physical and social problems. Even small amounts can interact with…	Graded tasks	Practice	Volition	Healthy Habits	Wellness	2	3	4	10				4	8	6	2	9	6	1	1	9	2
Toolbox	Lifestyle	Attend	Substance Challenge	Stay clean! Psychoactive substances are things individuals ingest that impact their mental state. This includes things such as nicotine, caffeine, alcohol, cannabis and other illegal drugs. These substances impact the way your brain functions. In moderate to large amounts, they are basically toxic. Overuse or misuse causes mental, physical and social problems. Even small amounts can interact with…	Behavioral experiments	Skills	Capabilities	Healthy Habits	Wellness	2	3	4	10				3	2	2	4	9	6	1	1	9	2
Toolbox	Lifestyle	Attend	Substance Challenge	Stay clean! Psychoactive substances are things individuals ingest that impact their mental state. This includes things such as nicotine, caffeine, alcohol, cannabis and other illegal drugs. These substances impact the way your brain functions. In moderate to large amounts, they are basically toxic. Overuse or misuse causes mental, physical and social problems. Even small amounts can interact with…	Social support - accountability	Support - Peers	Environment	Healthy Habits	Wellness	2	3	4	10				3	5	2	3	9	6	1	1	9	2
Toolbox	Lifestyle	Attend	Substance Challenge	Stay clean! Psychoactive substances are things individuals ingest that impact their mental state. This includes things such as nicotine, caffeine, alcohol, cannabis and other illegal drugs. These substances impact the way your brain functions. In moderate to large amounts, they are basically toxic. Overuse or misuse causes mental, physical and social problems. Even small amounts can interact with…	Information on application use	Knowledge	Motivation	Healthy Habits	Wellness	2	3	4	10				6	3	3	1	9	6	1	1	9	2
Toolbox	Lifestyle	Routine	About	A blueprint is a design for a building. Thinking ahead is necessary. Can you imagine constructing a house with no plan? Can you imagine just randomly putting bricks together? It would be chaos. The house would probably fall apart. Like a well-built house you also need a well-built life. You need a design for your life. You need a daily schedule. You need structure in order to thrive. There are ke…	Information about treatment of a health condition	Knowledge	Motivation	Routine	Quality of Life	2	3	5	1				4	3	3	1	4	4	5	3	1	2
Toolbox	Lifestyle	Routine	MAP It	Healthy routines build esteem and joy. Make plans for a sense of mastery. Make plans for a sense of pleasure. Activities include sleeping, eating, exercising, grooming, chores, childcare, socializing, working, school, and leisure. What is your schedule? MAP it out! • Wake-up time and routine • Morning activities • Afternoon activities • Evening activities • Bedtime and routine	Information about emotional consequences	Attitudes - Affective	Motivation	Routine	QOL-Psychological	2	3	5	2				8	6	4	1	4	4	6	3	2	2
Toolbox	Lifestyle	Routine	MAP It	Healthy routines build esteem and joy. Make plans for a sense of mastery. Make plans for a sense of pleasure. Activities include sleeping, eating, exercising, grooming, chores, childcare, socializing, working, school, and leisure. What is your schedule? MAP it out! • Wake-up time and routine • Morning activities • Afternoon activities • Evening activities • Bedtime and routine	Task planning	Planning - Task	Volition	Routine	QOL-Psychological	2	3	5	2				3	3	2	2	4	4	6	3	2	2
Toolbox	Lifestyle	Routine	Values	Healthy routines build on core values. What is your schedule? Honor your values! • Family relations • Marriage/couples/intimate relations • Parenting • Friendships/social relations • Employment • Education/training • Recreation • Spirituality • Citizenship/community life • Physical well-being	Valued self-identity	Identity	Motivation	Routine	QOL-Psychological	2	3	5	3				3	1	1	1	4	4	6	3	1	2
Toolbox	Lifestyle	Routine	Recovery	Sometimes episodes of mania or depression derail your plans and goals. Healthy routines support recovery. There are six keys to recovery from problems due to bipolar disorder. Think about your own life. What do you want? Focus on recovery in your schedule! • Environment • Treatment • Support • Hope • Skills • Strengths Think about how to incorporate these keys to recovery into your regular routin…	Information about health consequences	Attitudes - Instrumental	Motivation	Routine	Health	2	3	5	4				2	5	4	1	4	4	2	2	2	2
Toolbox	Lifestyle	Routine	Recovery	Sometimes episodes of mania or depression derail your plans and goals. Healthy routines support recovery. There are six keys to recovery from problems due to bipolar disorder. Think about your own life. What do you want? Focus on recovery in your schedule! • Environment • Treatment • Support • Hope • Skills • Strengths Think about how to incorporate these keys to recovery into your regular routin…	Information about a health condition	Knowledge	Motivation	Routine	Health	2	3	5	4				3	3	3	1	4	4	2	2	2	2
Toolbox	Lifestyle	Routine	Activity Log	Keeping a regular routine will promote wellness for you. This means that you should have some regularity to your day. Be sure to balance activity and rest, responsibilities and leisure. Click the link below for an example: Do you notice any relationship between activity and wellness? My wellness dropped to depressed (-3) after a day of little activity. Did you stick to your plan? If not, do you n…	Information about health consequences	Attitudes - Instrumental	Motivation	Routine	Quality of Life	2	3	5	5				2	5	4	1	4	4	5	3	6	2
Toolbox	Lifestyle	Routine	Activity Log	Keeping a regular routine will promote wellness for you. This means that you should have some regularity to your day. Be sure to balance activity and rest, responsibilities and leisure. Click the link below for an example: Do you notice any relationship between activity and wellness? My wellness dropped to depressed (-3) after a day of little activity. Did you stick to your plan? If not, do you n…	Self-monitoring of outcomes of behavior	Monitoring	Volition	Routine	Health	2	3	5	5				3	5	3	2	4	4	2	2	6	2
Toolbox	Lifestyle	Routine	Activity Log	Keeping a regular routine will promote wellness for you. This means that you should have some regularity to your day. Be sure to balance activity and rest, responsibilities and leisure. Click the link below for an example: Do you notice any relationship between activity and wellness? My wellness dropped to depressed (-3) after a day of little activity. Did you stick to your plan? If not, do you n…	Self-monitoring of behavior	Monitoring	Volition	Routine	Health	2	3	5	5				2	5	3	2	4	4	2	2	6	2
Toolbox	Lifestyle	Routine	Activity Log	Keeping a regular routine will promote wellness for you. This means that you should have some regularity to your day. Be sure to balance activity and rest, responsibilities and leisure. Click the link below for an example: Do you notice any relationship between activity and wellness? My wellness dropped to depressed (-3) after a day of little activity. Did you stick to your plan? If not, do you n…	Coping Planning	Planning - Coping	Volition	Routine	Health	2	3	5	5				4	4	2	2	4	4	2	2	6	2
Toolbox	Lifestyle	Routine	Activity Log	Keeping a regular routine will promote wellness for you. This means that you should have some regularity to your day. Be sure to balance activity and rest, responsibilities and leisure. Click the link below for an example: Do you notice any relationship between activity and wellness? My wellness dropped to depressed (-3) after a day of little activity. Did you stick to your plan? If not, do you n…	Discrepancy between current behavior and goal	Evaluation	Volition	Routine	Quality of Life	2	3	5	5				1	6	4	2	4	4	5	3	6	2
Toolbox	Lifestyle	Routine	Activity Log	Keeping a regular routine will promote wellness for you. This means that you should have some regularity to your day. Be sure to balance activity and rest, responsibilities and leisure. Click the link below for an example: Do you notice any relationship between activity and wellness? My wellness dropped to depressed (-3) after a day of little activity. Did you stick to your plan? If not, do you n…	Restructuring the social environment	Support	Environment	Routine	Health	2	3	5	5				1	3	2	3	4	4	2	2	6	2
Toolbox	Lifestyle	Tranquil	About	Stress is part of life. However, intense or prolonged stress can cause many physical and mental health problems. Stress can trigger symptoms. Problem-focused coping means coping with problems. It means approaching them and solving them if you can. Solvable problems ought not be avoided. Emotion-focused coping means regulating your feelings. It means allowing them and being gentle. Always tend to …	Information about health consequences	Perceptions - Susceptibility	Motivation	Manage Stress	Health	2	3	6	1				2	9	4	1	11	8	2	2	2	2
Toolbox	Lifestyle	Tranquil	About	Stress is part of life. However, intense or prolonged stress can cause many physical and mental health problems. Stress can trigger symptoms. Problem-focused coping means coping with problems. It means approaching them and solving them if you can. Solvable problems ought not be avoided. Emotion-focused coping means regulating your feelings. It means allowing them and being gentle. Always tend to …	Information about treatment of a health condition	Knowledge	Motivation	Manage Stress	Health	2	3	6	1				4	3	3	1	11	8	2	2	2	2
Toolbox	Lifestyle	Tranquil	Problem Solving	Avoiding problems causes more problems. For things that can be changed…act! 1. Identify the problem. Describe it in detail. 2. Select your goal. Describe what you would like to see happen. 3. Generate alternative solutions. Come up with several plans. 4. Evaluate the alternatives. Which are practical? Which will work best? 5. Implement your plan. Decide on a time and place. Do it! 6. Evaluate the…	Instruction on how to perform a behavior	Skills	Capabilities	Manage Stress	None	2	3	6	2				1	2	2	4	11	8	0	0	3	2
Toolbox	Lifestyle	Tranquil	Problem Solving	Avoiding problems causes more problems. For things that can be changed…act! 1. Identify the problem. Describe it in detail. 2. Select your goal. Describe what you would like to see happen. 3. Generate alternative solutions. Come up with several plans. 4. Evaluate the alternatives. Which are practical? Which will work best? 5. Implement your plan. Decide on a time and place. Do it! 6. Evaluate the…	Process goal	Goal Setting	Volition	Manage Stress	None	2	3	6	2				1	1	1	2	11	8	0	0	3	2
Toolbox	Lifestyle	Tranquil	Problem Solving	Avoiding problems causes more problems. For things that can be changed…act! 1. Identify the problem. Describe it in detail. 2. Select your goal. Describe what you would like to see happen. 3. Generate alternative solutions. Come up with several plans. 4. Evaluate the alternatives. Which are practical? Which will work best? 5. Implement your plan. Decide on a time and place. Do it! 6. Evaluate the…	Implementation Intentions	Planning - Task	Volition	Manage Stress	None	2	3	6	2				2	3	2	2	11	8	0	0	3	2
Toolbox	Lifestyle	Tranquil	Bird’s Eye View	When upset, it is easy to get lost in our thoughts and feelings. Take a step back… • Summarize your state of mind. What is the theme of your thoughts and feelings? • Understand your state of mind. What event triggered your thoughts and feelings? Do not judge. Do not act. Just summarize and understand your thoughts and feelings.	Observing	Skills	Capabilities	Manage Stress	Health-Symptoms	2	3	6	3				11	2	2	4	11	8	3	2	3	2
Toolbox	Lifestyle	Tranquil	Bird’s Eye View	When upset, it is easy to get lost in our thoughts and feelings. Take a step back… • Summarize your state of mind. What is the theme of your thoughts and feelings? • Understand your state of mind. What event triggered your thoughts and feelings? Do not judge. Do not act. Just summarize and understand your thoughts and feelings.	Instruction on how to perform a behavior	Skills	Capabilities	Manage Stress	None	2	3	6	3				1	2	2	4	11	8	0	0	3	2
Toolbox	Lifestyle	Tranquil	Bird’s Eye View	When upset, it is easy to get lost in our thoughts and feelings. Take a step back… • Summarize your state of mind. What is the theme of your thoughts and feelings? • Understand your state of mind. What event triggered your thoughts and feelings? Do not judge. Do not act. Just summarize and understand your thoughts and feelings.	Accepting	Skills	Capabilities	Manage Stress	None	2	3	6	3				12	2	2	4	11	8	0	0	3	2
Toolbox	Lifestyle	Tranquil	Deep Breathing	Your diaphragm is the muscle that controls breathing. It is located just below your lungs. Using your diaphragm to its fullest is calming. Breathe by using your belly rather than your chest. This is the best way. Take slow, deep belly breaths. Variations: • Count to three as you breathe in and count to three as you breathe out. • Think as you breathe in and let go as you breathe out	Relaxation Training	Skills	Capabilities	Manage Stress	Health-Symptoms	2	3	6	4				15	2	2	4	11	8	3	2	2	2
Toolbox	Lifestyle	Tranquil	Deep Breathing	Your diaphragm is the muscle that controls breathing. It is located just below your lungs. Using your diaphragm to its fullest is calming. Breathe by using your belly rather than your chest. This is the best way. Take slow, deep belly breaths. Variations: • Count to three as you breathe in and count to three as you breathe out. • Think as you breathe in and let go as you breathe out	Instruction on how to perform a behavior	Skills	Capabilities	Manage Stress	None	2	3	6	4				1	2	2	4	11	8	0	0	2	2
Toolbox	Lifestyle	Tranquil	Muscle Relaxation	Reducing tension in your body is calming. Tense 30 seconds, relax 60 seconds. Do this for each set of muscles: • Face • Neck • Arms • Hands • Shoulders • Torso • Legs • Feet Pay attention to how your muscles feel when relaxed.	Relaxation Training	Skills	Capabilities	Manage Stress	None	2	3	6	5				15	2	2	4	11	8	0	0	1	2
Toolbox	Lifestyle	Tranquil	Self-Soothe	Use your senses to calm… • Sight. View or imagine something. Trees and water often work. • Hearing. Peaceful music or silence often works. • Taste. Tea and soups often work. Chocolate in moderation can be nice. • Smell. Candles and flowers often work. • Touch. Wrapping up in a warm blanket and taking a bath often work. Lavish yourself with tender loving care.	Observing	Skills	Capabilities	Manage Stress	Health-Symptoms	2	3	6	6				11	2	2	4	11	8	3	2	2	3
Toolbox	Lifestyle	Tranquil	Self-Soothe	Use your senses to calm… • Sight. View or imagine something. Trees and water often work. • Hearing. Peaceful music or silence often works. • Taste. Tea and soups often work. Chocolate in moderation can be nice. • Smell. Candles and flowers often work. • Touch. Wrapping up in a warm blanket and taking a bath often work. Lavish yourself with tender loving care.	Instruction on how to perform a behavior	Skills	Capabilities	Manage Stress	None	2	3	6	6				1	2	2	4	11	8	0	0	2	3
Toolbox	Lifestyle	Tranquil	Improving The Moment	Take charge of your experience! No matter what is going on you can improve your experience in the moment. Answer one question… What can I do to be more comfortable right now? Be creative! • What can you think about to improve your experience in this moment? • What can you do to improve your experience in this moment?	Verbal persuasion about capability	Self-Efficacy - Coping	Motivation	Manage Stress	Quality of Life	2	3	6	7				1	15	6	1	11	8	5	3	3	2
Toolbox	Lifestyle	Tranquil	Improving The Moment	Take charge of your experience! No matter what is going on you can improve your experience in the moment. Answer one question… What can I do to be more comfortable right now? Be creative! • What can you think about to improve your experience in this moment? • What can you do to improve your experience in this moment?	Reduce negative emotions [stress management]	Skills	Capabilities	Manage Stress	Health-Symptoms	2	3	6	7				7	2	2	4	11	8	3	2	3	2
Toolbox	Lifestyle	Tranquil	Improving The Moment	Take charge of your experience! No matter what is going on you can improve your experience in the moment. Answer one question… What can I do to be more comfortable right now? Be creative! • What can you think about to improve your experience in this moment? • What can you do to improve your experience in this moment?	Guided Discovery	Insight	Motivation	Manage Stress	None	2	3	6	7				1	2	2	1	11	8	0	0	3	2
Toolbox	Lifestyle	Tranquil	Mindfulness	Mindfulness means being fully in the moment. You can turn your mind inward and notice all you are thinking, feeling, doing, and experiencing physically. This involves observing these things without judgment. You can turn your mind outward and participate by fully immersing yourself in a situation or activity. Practicing mindfulness builds gray matter in your brain associated with thinking, memory…	Observing	Skills	Capabilities	Manage Stress	None	2	3	6	8				11	2	2	4	11	8	0	0	2	2
Toolbox	Lifestyle	Tranquil	Mindfulness	Mindfulness means being fully in the moment. You can turn your mind inward and notice all you are thinking, feeling, doing, and experiencing physically. This involves observing these things without judgment. You can turn your mind outward and participate by fully immersing yourself in a situation or activity. Practicing mindfulness builds gray matter in your brain associated with thinking, memory…	Information about health consequences	Attitudes - Instrumental	Motivation	Manage Stress	Health	2	3	6	8				2	5	4	1	11	8	2	2	2	2
Toolbox	Lifestyle	Tranquil	Radical Acceptance	Fighting reality causes suffering. For things that cannot be changed…accept. • Acknowledge what is in yourself • Acknowledge what is in others • Acknowledge what is in life Accepting something is not the same as liking something. Accepting something is not the same as judging something. Remember that nothing and no one is perfect. Acknowledge the good and bad.	Accepting	Skills	Capabilities	Manage Stress	Quality of Life	2	3	6	9				12	2	2	4	11	8	5	3	1	2
Toolbox	Lifestyle	Tranquil	Stress Log	Life events and daily hassles cause stress. Good stress is called “eustress”. Bad stress called “distress”. Intense or prolonged stress causes health problems. It also can trigger symptoms. Try keeping a stress log. Click the link below for an example: Do you notice any relationship between and wellness? My wellness dropped to depressed (-3) after two days of not actively coping. Did you stick to…	Information about health consequences	Attitudes - Instrumental	Motivation	Manage Stress	Health	2	3	6	10				2	5	4	1	11	8	2	2	8	1
Toolbox	Lifestyle	Tranquil	Stress Log	Life events and daily hassles cause stress. Good stress is called “eustress”. Bad stress called “distress”. Intense or prolonged stress causes health problems. It also can trigger symptoms. Try keeping a stress log. Click the link below for an example: Do you notice any relationship between and wellness? My wellness dropped to depressed (-3) after two days of not actively coping. Did you stick to…	Self-monitoring of behavior	Monitoring	Volition	Manage Stress	Health	2	3	6	10				2	5	3	2	11	8	2	2	8	2
Toolbox	Lifestyle	Tranquil	Stress Log	Life events and daily hassles cause stress. Good stress is called “eustress”. Bad stress called “distress”. Intense or prolonged stress causes health problems. It also can trigger symptoms. Try keeping a stress log. Click the link below for an example: Do you notice any relationship between and wellness? My wellness dropped to depressed (-3) after two days of not actively coping. Did you stick to…	Self-monitoring of outcomes of behavior	Monitoring	Volition	Manage Stress	Health	2	3	6	10				3	5	3	2	11	8	2	2	8	2
Toolbox	Lifestyle	Tranquil	Stress Log	Life events and daily hassles cause stress. Good stress is called “eustress”. Bad stress called “distress”. Intense or prolonged stress causes health problems. It also can trigger symptoms. Try keeping a stress log. Click the link below for an example: Do you notice any relationship between and wellness? My wellness dropped to depressed (-3) after two days of not actively coping. Did you stick to…	Discrepancy between current behavior and goal	Evaluation	Volition	Manage Stress	Health	2	3	6	10				1	6	4	2	11	8	2	2	8	2
Toolbox	Lifestyle	Tranquil	Stress Log	Life events and daily hassles cause stress. Good stress is called “eustress”. Bad stress called “distress”. Intense or prolonged stress causes health problems. It also can trigger symptoms. Try keeping a stress log. Click the link below for an example: Do you notice any relationship between and wellness? My wellness dropped to depressed (-3) after two days of not actively coping. Did you stick to…	Coping Planning	Planning - Coping	Volition	Manage Stress	Health	2	3	6	10				4	4	2	2	11	8	2	2	8	2
Toolbox	Lifestyle	Tranquil	Stress Log	Life events and daily hassles cause stress. Good stress is called “eustress”. Bad stress called “distress”. Intense or prolonged stress causes health problems. It also can trigger symptoms. Try keeping a stress log. Click the link below for an example: Do you notice any relationship between and wellness? My wellness dropped to depressed (-3) after two days of not actively coping. Did you stick to…	Review behavior goals	Adjustment	Volition	Manage Stress	Health	2	3	6	10				1	7	5	2	11	8	2	2	8	2
Toolbox	Lifestyle	Tranquil	Stress Log	Life events and daily hassles cause stress. Good stress is called “eustress”. Bad stress called “distress”. Intense or prolonged stress causes health problems. It also can trigger symptoms. Try keeping a stress log. Click the link below for an example: Do you notice any relationship between and wellness? My wellness dropped to depressed (-3) after two days of not actively coping. Did you stick to…	Behavioral rehearsal	Practice	Volition	Manage Stress	Health	2	3	6	10				1	8	6	2	11	8	2	2	8	2
Toolbox	Lifestyle	Tranquil	Stress Log	Life events and daily hassles cause stress. Good stress is called “eustress”. Bad stress called “distress”. Intense or prolonged stress causes health problems. It also can trigger symptoms. Try keeping a stress log. Click the link below for an example: Do you notice any relationship between and wellness? My wellness dropped to depressed (-3) after two days of not actively coping. Did you stick to…	Social support - treatment	Support - Providers	Environment	Manage Stress	Health	2	3	6	10				5	6	2	3	11	8	2	2	8	2
Toolbox	Lifestyle	Social	About	Feeling connected to others is vital to health. Social support is vital to health. Social problems can trigger symptoms. And symptoms can cause social problems. The withdrawal in depression can push others away. The irritability in mania can push others away. Work to have good relationships with others. Here are some basic skills to help you strengthen and improve your relationships.	Information about health consequences	Perceptions - Susceptibility	Motivation	Build Support	Health	2	3	7	1				2	9	4	1	10	7	2	2	2	1
Toolbox	Lifestyle	Social	About	Feeling connected to others is vital to health. Social support is vital to health. Social problems can trigger symptoms. And symptoms can cause social problems. The withdrawal in depression can push others away. The irritability in mania can push others away. Work to have good relationships with others. Here are some basic skills to help you strengthen and improve your relationships.	Restructuring the social environment	Support	Environment	Build Support	Health	2	3	7	1				1	3	2	3	10	7	2	2	2	1
Toolbox	Lifestyle	Social	Reflection	Reflection is the ability to picture states of mind. Use it to develop a realistic theory about why you think, feel, and act as you do. Use it to develop a realistic theory about why others think, feel, and act as they do. Reflection allows us to understand ourselves better. It allows us to understand others better. It helps us to manage our feelings. It helps us to respond to the feelings of oth…	Information about treatment of a health condition	Knowledge	Motivation	Build Support	None	2	3	7	2				4	3	3	1	10	7	0	0	1	1
Toolbox	Lifestyle	Social	Mutuality	Healthy relationships require give and take. They require having more positive than negative encounters. Be sure to keep a good balance. • Care • Listen • Talk • Negotiate • Compromise • Problem solve Work for balance!	Instruction on how to perform a behavior	Skills	Capabilities	Build Support	QOL-Relational	2	3	7	3				1	2	2	4	10	7	7	3	1	2
Toolbox	Lifestyle	Social	Boundaries	Boundaries are what separate us from the world around us. We have physical and emotional boundaries. Boundaries develop based on our nature, past experiences, and social norms. When someone crosses the line, we are uncomfortable. When we cross the line, others are uncomfortable. Protect your boundaries. And respect the boundaries of others. This involves communication since boundaries vary from p…	Information about treatment of a health condition	Knowledge	Motivation	Build Support	QOL-Relational	2	3	7	4				4	3	3	1	10	7	7	3	1	2
Toolbox	Lifestyle	Social	Active Listening	• Pay attention and show it (nod, make eye contact, sit forward) • Be encouraging with small gestures (“ok”, “mmm”) • Ask questions to show interest and to learn more • Paraphrase their points to show that you’re listening and understand what they’re saying • Reflect their feelings to show you hear and got it right Don’t be defensive! No whining, denying responsibility, assuming, or complaining.	Instruction on how to perform a behavior	Skills	Capabilities	Build Support	QOL-Relational	2	3	7	5				1	2	2	4	10	7	7	3	1	2
Toolbox	Lifestyle	Social	Respectful Messaging	Be courteous and direct when you ask for favors, disagree, express positive feelings, express negative feelings, refuse requests, respond to disagreements, respond to positive feelings, and respond to negative feelings. • Keep it simple • Keep it in the here and now • Use “I” statements • Voice your preferences	Instruction on how to perform a behavior	Skills	Capabilities	Build Support	QOL-Relational	2	3	7	6				1	2	2	4	10	7	7	3	1	1
Toolbox	Lifestyle	Social	Conflict Resolution	• Use skills to reduce your own physiological agitation. Your feelings are your responsibility. Engage with others only when you are calm enough to do so. Take a time-limited break if need be. • Use active listening skills. Understanding is harder than judging or arguing. Listen carefully before responding during a conflict • Use respectful messaging skills. Others listen better when we talk rath…	Information about effective self-regulation	Knowledge	Motivation	Build Support	QOL-Relational	2	3	7	7				5	3	3	1	10	7	7	3	1	2
Toolbox	Lifestyle	Social	Socialization Log	Staying connected to others promotes wellness. This means that you should have some positive contact every day. Be sure to balance having fun, talking, giving support, and receiving support. Click the link below for an example: Do you notice any relationship between social activity and wellness? I became more well (less depressed) as I got more involved with others. Did you stick to your plan? If…	Information about health consequences	Attitudes - Instrumental	Motivation	Build Support	Health	2	3	7	8				2	5	4	1	10	7	2	2	9	2
Toolbox	Lifestyle	Social	Socialization Log	Staying connected to others promotes wellness. This means that you should have some positive contact every day. Be sure to balance having fun, talking, giving support, and receiving support. Click the link below for an example: Do you notice any relationship between social activity and wellness? I became more well (less depressed) as I got more involved with others. Did you stick to your plan? If…	Self-monitoring of outcomes of behavior	Monitoring	Volition	Build Support	Health	2	3	7	8				3	5	3	2	10	7	2	2	9	2
Toolbox	Lifestyle	Social	Socialization Log	Staying connected to others promotes wellness. This means that you should have some positive contact every day. Be sure to balance having fun, talking, giving support, and receiving support. Click the link below for an example: Do you notice any relationship between social activity and wellness? I became more well (less depressed) as I got more involved with others. Did you stick to your plan? If…	Self-monitoring of behavior	Monitoring	Volition	Build Support	Health	2	3	7	8				2	5	3	2	10	7	2	2	9	2
Toolbox	Lifestyle	Social	Socialization Log	Staying connected to others promotes wellness. This means that you should have some positive contact every day. Be sure to balance having fun, talking, giving support, and receiving support. Click the link below for an example: Do you notice any relationship between social activity and wellness? I became more well (less depressed) as I got more involved with others. Did you stick to your plan? If…	Review behavior goals	Adjustment	Volition	Build Support	Health	2	3	7	8				1	7	5	2	10	7	2	2	9	2
Toolbox	Lifestyle	Social	Socialization Log	Staying connected to others promotes wellness. This means that you should have some positive contact every day. Be sure to balance having fun, talking, giving support, and receiving support. Click the link below for an example: Do you notice any relationship between social activity and wellness? I became more well (less depressed) as I got more involved with others. Did you stick to your plan? If…	Task planning	Planning - Task	Volition	Build Support	Health	2	3	7	8				3	3	2	2	10	7	2	2	9	2
Toolbox	Lifestyle	Social	Socialization Log	Staying connected to others promotes wellness. This means that you should have some positive contact every day. Be sure to balance having fun, talking, giving support, and receiving support. Click the link below for an example: Do you notice any relationship between social activity and wellness? I became more well (less depressed) as I got more involved with others. Did you stick to your plan? If…	Discrepancy between current behavior and goal	Evaluation	Volition	Build Support	Health	2	3	7	8				1	6	4	2	10	7	2	2	9	2
Toolbox	Lifestyle	Social	Socialization Log	Staying connected to others promotes wellness. This means that you should have some positive contact every day. Be sure to balance having fun, talking, giving support, and receiving support. Click the link below for an example: Do you notice any relationship between social activity and wellness? I became more well (less depressed) as I got more involved with others. Did you stick to your plan? If…	Coping Planning	Planning - Coping	Volition	Build Support	Health	2	3	7	8				4	4	2	2	10	7	2	2	9	2
Toolbox	Lifestyle	Social	Socialization Log	Staying connected to others promotes wellness. This means that you should have some positive contact every day. Be sure to balance having fun, talking, giving support, and receiving support. Click the link below for an example: Do you notice any relationship between social activity and wellness? I became more well (less depressed) as I got more involved with others. Did you stick to your plan? If…	Behavioral rehearsal	Practice	Volition	Build Support	Health	2	3	7	8				1	8	6	2	10	7	2	2	9	2
Toolbox	Lifestyle	Social	Socialization Log	Staying connected to others promotes wellness. This means that you should have some positive contact every day. Be sure to balance having fun, talking, giving support, and receiving support. Click the link below for an example: Do you notice any relationship between social activity and wellness? I became more well (less depressed) as I got more involved with others. Did you stick to your plan? If…	Social support - treatment	Support - Providers	Environment	Build Support	Health	2	3	7	8				5	6	2	3	10	7	2	2	9	2
Toolbox	Coping	Introduction	Introduction	You can use coping skills to manage early warning signs and early symptoms. This reduces your chances of having a full-blown episode of mania or depression. You can learn about specific coping skills here. Practice the skills you like for managing early warning signs and symptoms.	Information about health consequences	Attitudes - Instrumental	Motivation	MSS - Prodromal	Health	2	4	1	1				2	5	4	1	6	5	2	2	2	2
Toolbox	Coping	Introduction	Introduction	You can use coping skills to manage early warning signs and early symptoms. This reduces your chances of having a full-blown episode of mania or depression. You can learn about specific coping skills here. Practice the skills you like for managing early warning signs and symptoms.	Behavioral rehearsal	Practice	Volition	MSS - Prodromal	Health-Symptoms	2	4	1	1				1	8	6	2	6	5	3	2	2	2
Toolbox	Coping	Depression – Dial Up	About	Depression is a spiral down. Many people get withdrawn and less active. These behaviors make depression worse. Dial Up to avoid depression. Get busy, get moving, and get engaged. Take action-opposite-your-impulse. Dial Up skills use a method called behavioral activation. You can improve your state of mind by becoming more active. You can return yourself to the zone of health.	Information about health consequences	Attitudes - Instrumental	Motivation	MSS - Prodromal	Health	2	4	2	1				2	5	4	1	6	5	2	2	4	2
Toolbox	Coping	Depression – Dial Up	About	Depression is a spiral down. Many people get withdrawn and less active. These behaviors make depression worse. Dial Up to avoid depression. Get busy, get moving, and get engaged. Take action-opposite-your-impulse. Dial Up skills use a method called behavioral activation. You can improve your state of mind by becoming more active. You can return yourself to the zone of health.	Information about emotional consequences	Attitudes - Affective	Motivation	MSS - Prodromal	Health	2	4	2	1				8	6	4	1	6	5	2	2	4	2
Toolbox	Coping	Depression – Dial Up	About	Depression is a spiral down. Many people get withdrawn and less active. These behaviors make depression worse. Dial Up to avoid depression. Get busy, get moving, and get engaged. Take action-opposite-your-impulse. Dial Up skills use a method called behavioral activation. You can improve your state of mind by becoming more active. You can return yourself to the zone of health.	Engage in activity	Skills	Capabilities	MSS - Prodromal	Health-Symptoms	2	4	2	1				14	2	2	4	6	5	3	2	4	2
Toolbox	Coping	Depression – Dial Up	About	Depression is a spiral down. Many people get withdrawn and less active. These behaviors make depression worse. Dial Up to avoid depression. Get busy, get moving, and get engaged. Take action-opposite-your-impulse. Dial Up skills use a method called behavioral activation. You can improve your state of mind by becoming more active. You can return yourself to the zone of health.	Behavioral Substitution	Skills	Capabilities	MSS - Prodromal	Health	2	4	2	1				4	2	2	4	6	5	2	2	4	2
Toolbox	Coping	Depression – Dial Up	Graded Activity	Getting active helps counteract depression. It is also very difficult to get going when depressed! Make a list of things you need to do for the week. Rank order the items from easy to hard. Now pick the easiest task and put that on your calendar for today. Get yourself in position to act and start moving at a gentle pace. Tomorrow do the same thing. Pick the next easiest thing on the list. And so…	Information about health consequences	Attitudes - Instrumental	Motivation	MSS	Health	2	4	2	2				2	5	4	1	5	5	2	2	3	2
Toolbox	Coping	Depression – Dial Up	Graded Activity	Getting active helps counteract depression. It is also very difficult to get going when depressed! Make a list of things you need to do for the week. Rank order the items from easy to hard. Now pick the easiest task and put that on your calendar for today. Get yourself in position to act and start moving at a gentle pace. Tomorrow do the same thing. Pick the next easiest thing on the list. And so…	Information about emotional consequences	Attitudes - Affective	Motivation	MSS	Health	2	4	2	2				8	6	4	1	5	5	2	2	3	2
Toolbox	Coping	Depression – Dial Up	Graded Activity	Getting active helps counteract depression. It is also very difficult to get going when depressed! Make a list of things you need to do for the week. Rank order the items from easy to hard. Now pick the easiest task and put that on your calendar for today. Get yourself in position to act and start moving at a gentle pace. Tomorrow do the same thing. Pick the next easiest thing on the list. And so…	Graded tasks	Practice	Volition	MSS	Health	2	4	2	2				4	8	6	2	5	5	2	2	3	2
Toolbox	Coping	Depression – Dial Up	Graded Mastery	Accomplishments repair mild drops in mood. Start easy and slow. But go! • Eat a healthy meal • Exercise for any length of time • Take a shower and dress nicely • Finish a chore around the house • Finish a task for school • Finish a task at work Make a checklist of things that make you feel capable. Start by doing one easy thing. Then do another. Start easy. Go slow.	Information about health consequences	Attitudes - Instrumental	Motivation	MSS - Prodromal	Health	2	4	2	3				2	5	4	1	6	5	2	2	4	2
Toolbox	Coping	Depression – Dial Up	Graded Mastery	Accomplishments repair mild drops in mood. Start easy and slow. But go! • Eat a healthy meal • Exercise for any length of time • Take a shower and dress nicely • Finish a chore around the house • Finish a task for school • Finish a task at work Make a checklist of things that make you feel capable. Start by doing one easy thing. Then do another. Start easy. Go slow.	Information about emotional consequences	Attitudes - Affective	Motivation	MSS - Prodromal	Health	2	4	2	3				8	6	4	1	6	5	2	2	4	2
Toolbox	Coping	Depression – Dial Up	Graded Mastery	Accomplishments repair mild drops in mood. Start easy and slow. But go! • Eat a healthy meal • Exercise for any length of time • Take a shower and dress nicely • Finish a chore around the house • Finish a task for school • Finish a task at work Make a checklist of things that make you feel capable. Start by doing one easy thing. Then do another. Start easy. Go slow.	Graded tasks	Practice	Volition	MSS - Prodromal	Health	2	4	2	3				4	8	6	2	6	5	2	2	4	2
Toolbox	Coping	Depression – Dial Up	Graded Mastery	Accomplishments repair mild drops in mood. Start easy and slow. But go! • Eat a healthy meal • Exercise for any length of time • Take a shower and dress nicely • Finish a chore around the house • Finish a task for school • Finish a task at work Make a checklist of things that make you feel capable. Start by doing one easy thing. Then do another. Start easy. Go slow.	Engage in activity	Skills	Capabilities	MSS - Prodromal	Health	2	4	2	3				14	2	2	4	6	5	2	2	4	2
Toolbox	Coping	Depression – Dial Up	Graded Pleasure	Having fun repairs mild drops in mood. Start easy and slow. But go! • Take a bath • Watch a comedy • Spend time with your pet • Have a cup of tea • Get a massage • Play a game of chess Make a checklist of things that you enjoy doing when well. Start by doing one easy thing. Then do another. Start simple. Go slow.	Information about health consequences	Attitudes - Instrumental	Motivation	MSS - Prodromal	Health	2	4	2	4				2	5	4	1	6	5	2	2	5	2
Toolbox	Coping	Depression – Dial Up	Graded Pleasure	Having fun repairs mild drops in mood. Start easy and slow. But go! • Take a bath • Watch a comedy • Spend time with your pet • Have a cup of tea • Get a massage • Play a game of chess Make a checklist of things that you enjoy doing when well. Start by doing one easy thing. Then do another. Start simple. Go slow.	Information about emotional consequences	Attitudes - Affective	Motivation	MSS - Prodromal	Health	2	4	2	4				8	6	4	1	6	5	2	2	5	2
Toolbox	Coping	Depression – Dial Up	Graded Pleasure	Having fun repairs mild drops in mood. Start easy and slow. But go! • Take a bath • Watch a comedy • Spend time with your pet • Have a cup of tea • Get a massage • Play a game of chess Make a checklist of things that you enjoy doing when well. Start by doing one easy thing. Then do another. Start simple. Go slow.	Graded tasks	Practice	Volition	MSS - Prodromal	Health	2	4	2	4				4	8	6	2	6	5	2	2	5	2
Toolbox	Coping	Depression – Dial Up	Graded Pleasure	Having fun repairs mild drops in mood. Start easy and slow. But go! • Take a bath • Watch a comedy • Spend time with your pet • Have a cup of tea • Get a massage • Play a game of chess Make a checklist of things that you enjoy doing when well. Start by doing one easy thing. Then do another. Start simple. Go slow.	Reduce negative emotions [stress management]	Skills	Capabilities	MSS - Prodromal	Health	2	4	2	4				7	2	2	4	6	5	2	2	5	2
Toolbox	Coping	Depression – Dial Up	Graded Pleasure	Having fun repairs mild drops in mood. Start easy and slow. But go! • Take a bath • Watch a comedy • Spend time with your pet • Have a cup of tea • Get a massage • Play a game of chess Make a checklist of things that you enjoy doing when well. Start by doing one easy thing. Then do another. Start simple. Go slow.	Engage in activity	Skills	Capabilities	MSS - Prodromal	Health	2	4	2	4				14	2	2	4	6	5	2	2	5	2
Toolbox	Coping	Depression – Dial Up	Activate Your Body	Moving your body repairs mild drops in mood. Start easy and slow. But go! Move… • Stretch your body • Lift some weights • Go to a yoga class • Go for a short walk Start with something manageable, maybe just 5 to 15 minutes. Gradually increase the time you move each hour or each day. No judgment. Ground Yourself.	Information about health consequences	Attitudes - Instrumental	Motivation	MSS - Prodromal	Health	2	4	2	5				2	5	4	1	6	5	2	2	4	2
Toolbox	Coping	Depression – Dial Up	Activate Your Body	Moving your body repairs mild drops in mood. Start easy and slow. But go! Move… • Stretch your body • Lift some weights • Go to a yoga class • Go for a short walk Start with something manageable, maybe just 5 to 15 minutes. Gradually increase the time you move each hour or each day. No judgment. Ground Yourself.	Information about emotional consequences	Attitudes - Affective	Motivation	MSS - Prodromal	Health	2	4	2	5				8	6	4	1	6	5	2	2	4	2
Toolbox	Coping	Depression – Dial Up	Activate Your Body	Moving your body repairs mild drops in mood. Start easy and slow. But go! Move… • Stretch your body • Lift some weights • Go to a yoga class • Go for a short walk Start with something manageable, maybe just 5 to 15 minutes. Gradually increase the time you move each hour or each day. No judgment. Ground Yourself.	Graded tasks	Practice	Volition	MSS - Prodromal	Health	2	4	2	5				4	8	6	2	6	5	2	2	4	2
Toolbox	Coping	Depression – Dial Up	Activate Your Body	Moving your body repairs mild drops in mood. Start easy and slow. But go! Move… • Stretch your body • Lift some weights • Go to a yoga class • Go for a short walk Start with something manageable, maybe just 5 to 15 minutes. Gradually increase the time you move each hour or each day. No judgment. Ground Yourself.	Engage in activity	Skills	Capabilities	MSS - Prodromal	Health	2	4	2	5				14	2	2	4	6	5	2	2	4	2
Toolbox	Coping	Depression – Dial Up	Activate Your Senses	Minding your senses repairs mild drops in mood. Start easy and slow. But go! Create a sense experience… • Touch a piece of fabric • Drink your favorite tea • Look at an interesting piece of art • Take in an invigorating scent • Listen to upbeat music Touch. Taste. See. Smell. Hear. Really take it in. Allow the experience to unfold, moment by moment. Be in the moment. Get grounded.	Information about health consequences	Attitudes - Instrumental	Motivation	MSS - Prodromal	Health	2	4	2	6				2	5	4	1	6	5	2	2	4	2
Toolbox	Coping	Depression – Dial Up	Activate Your Senses	Minding your senses repairs mild drops in mood. Start easy and slow. But go! Create a sense experience… • Touch a piece of fabric • Drink your favorite tea • Look at an interesting piece of art • Take in an invigorating scent • Listen to upbeat music Touch. Taste. See. Smell. Hear. Really take it in. Allow the experience to unfold, moment by moment. Be in the moment. Get grounded.	Information about emotional consequences	Attitudes - Affective	Motivation	MSS - Prodromal	Health	2	4	2	6				8	6	4	1	6	5	2	2	4	2
Toolbox	Coping	Depression – Dial Up	Activate Your Senses	Minding your senses repairs mild drops in mood. Start easy and slow. But go! Create a sense experience… • Touch a piece of fabric • Drink your favorite tea • Look at an interesting piece of art • Take in an invigorating scent • Listen to upbeat music Touch. Taste. See. Smell. Hear. Really take it in. Allow the experience to unfold, moment by moment. Be in the moment. Get grounded.	Graded tasks	Practice	Volition	MSS - Prodromal	Health	2	4	2	6				4	8	6	2	6	5	2	2	4	2
Toolbox	Coping	Depression – Dial Up	Activate Your Senses	Minding your senses repairs mild drops in mood. Start easy and slow. But go! Create a sense experience… • Touch a piece of fabric • Drink your favorite tea • Look at an interesting piece of art • Take in an invigorating scent • Listen to upbeat music Touch. Taste. See. Smell. Hear. Really take it in. Allow the experience to unfold, moment by moment. Be in the moment. Get grounded.	Observing	Skills	Capabilities	MSS - Prodromal	Health	2	4	2	6				11	2	2	4	6	5	2	2	4	2
Toolbox	Coping	Depression – Dial Up	Activate Your Mind	Using your imagination repairs mild drops in mood. Start easy and slow. But go! Just think of these things in your mind. Or better yet, draw them out. Create an upbeat image… • Doing something important to you • Doing something you are good at • Listing your strengths • Being somewhere energizing • Being somewhere fun Create a vivid picture. How does it feel? You can do it. Ground Yourself.	Information about health consequences	Attitudes - Instrumental	Motivation	MSS - Prodromal	Health	2	4	2	7				2	5	4	1	6	5	2	2	4	2
Toolbox	Coping	Depression – Dial Up	Activate Your Mind	Using your imagination repairs mild drops in mood. Start easy and slow. But go! Just think of these things in your mind. Or better yet, draw them out. Create an upbeat image… • Doing something important to you • Doing something you are good at • Listing your strengths • Being somewhere energizing • Being somewhere fun Create a vivid picture. How does it feel? You can do it. Ground Yourself.	Information about emotional consequences	Attitudes - Affective	Motivation	MSS - Prodromal	Health	2	4	2	7				8	6	4	1	6	5	2	2	4	2
Toolbox	Coping	Depression – Dial Up	Activate Your Mind	Using your imagination repairs mild drops in mood. Start easy and slow. But go! Just think of these things in your mind. Or better yet, draw them out. Create an upbeat image… • Doing something important to you • Doing something you are good at • Listing your strengths • Being somewhere energizing • Being somewhere fun Create a vivid picture. How does it feel? You can do it. Ground Yourself.	Graded tasks	Practice	Volition	MSS - Prodromal	Health	2	4	2	7				4	8	6	2	6	5	2	2	4	2
Toolbox	Coping	Depression – Dial Up	Activate Your Mind	Using your imagination repairs mild drops in mood. Start easy and slow. But go! Just think of these things in your mind. Or better yet, draw them out. Create an upbeat image… • Doing something important to you • Doing something you are good at • Listing your strengths • Being somewhere energizing • Being somewhere fun Create a vivid picture. How does it feel? You can do it. Ground Yourself.	Valued self-identity	Identity	Motivation	MSS - Prodromal	Health	2	4	2	7				3	1	1	1	6	5	2	2	4	2
Toolbox	Coping	Depression – Dial Up	Increase Contacts	Contact with others repairs mild drops in mood. Start easy and slow. But go! • Call a friend • Email a family member • Visit a neighbor • Sit in the park • Go to a support group • Go to a coffee shop Make a list of simple ways to connect with others. Nothing too challenging. Start small. Be present.	Information about health consequences	Attitudes - Instrumental	Motivation	MSS - Prodromal	Health	2	4	2	8				2	5	4	1	6	5	2	2	4	2
Toolbox	Coping	Depression – Dial Up	Increase Contacts	Contact with others repairs mild drops in mood. Start easy and slow. But go! • Call a friend • Email a family member • Visit a neighbor • Sit in the park • Go to a support group • Go to a coffee shop Make a list of simple ways to connect with others. Nothing too challenging. Start small. Be present.	Information about emotional consequences	Attitudes - Affective	Motivation	MSS - Prodromal	Health	2	4	2	8				8	6	4	1	6	5	2	2	4	2
Toolbox	Coping	Depression – Dial Up	Increase Contacts	Contact with others repairs mild drops in mood. Start easy and slow. But go! • Call a friend • Email a family member • Visit a neighbor • Sit in the park • Go to a support group • Go to a coffee shop Make a list of simple ways to connect with others. Nothing too challenging. Start small. Be present.	Graded tasks	Practice	Volition	MSS - Prodromal	Health-Symptoms	2	4	2	8				4	8	6	2	6	5	3	2	4	2
Toolbox	Coping	Depression – Dial Up	Increase Contacts	Contact with others repairs mild drops in mood. Start easy and slow. But go! • Call a friend • Email a family member • Visit a neighbor • Sit in the park • Go to a support group • Go to a coffee shop Make a list of simple ways to connect with others. Nothing too challenging. Start small. Be present.	Restructuring the social environment	Support	Environment	MSS - Prodromal	Health	2	4	2	8				1	3	2	3	6	5	2	2	4	2
Toolbox	Coping	Depression – Dial Up	Increase Conversations	Contact with others repairs mild drops in mood. Start easy and slow. But go! • Initiate a conversation • Ask questions • Actively listen • Share something about yourself • Talk about the news Make a list of things to tell others that are simple. Be sure to participate. Be active, not passive. Nothing too challenging. Start small. Be present.	Information about health consequences	Attitudes - Instrumental	Motivation	MSS - Prodromal	Health	2	4	2	9				2	5	4	1	6	5	2	2	4	2
Toolbox	Coping	Depression – Dial Up	Increase Conversations	Contact with others repairs mild drops in mood. Start easy and slow. But go! • Initiate a conversation • Ask questions • Actively listen • Share something about yourself • Talk about the news Make a list of things to tell others that are simple. Be sure to participate. Be active, not passive. Nothing too challenging. Start small. Be present.	Information about emotional consequences	Attitudes - Affective	Motivation	MSS - Prodromal	Health	2	4	2	9				8	6	4	1	6	5	2	2	4	2
Toolbox	Coping	Depression – Dial Up	Increase Conversations	Contact with others repairs mild drops in mood. Start easy and slow. But go! • Initiate a conversation • Ask questions • Actively listen • Share something about yourself • Talk about the news Make a list of things to tell others that are simple. Be sure to participate. Be active, not passive. Nothing too challenging. Start small. Be present.	Graded tasks	Practice	Volition	MSS - Prodromal	Health-Symptoms	2	4	2	9				4	8	6	2	6	5	3	2	4	2
Toolbox	Coping	Depression – Dial Up	Increase Conversations	Contact with others repairs mild drops in mood. Start easy and slow. But go! • Initiate a conversation • Ask questions • Actively listen • Share something about yourself • Talk about the news Make a list of things to tell others that are simple. Be sure to participate. Be active, not passive. Nothing too challenging. Start small. Be present.	Instruction on how to perform a behavior	Skills	Capabilities	Build Support	Health	2	4	2	9				1	2	2	4	10	7	2	2	4	2
Toolbox	Coping	Depression – Dial Up	Increase Offers	Giving to others repairs mild drops in mood. Start easy and slow. But go! • Offer help to someone • Offer support to someone • Respond to voicemails and emails Make a list of ways to give to and receive from others that are simple. Nothing too challenging. Start small. Be present.	Information about health consequences	Attitudes - Instrumental	Motivation	MSS - Prodromal	Health	2	4	2	10				2	5	4	1	6	5	2	2	4	2
Toolbox	Coping	Depression – Dial Up	Increase Offers	Giving to others repairs mild drops in mood. Start easy and slow. But go! • Offer help to someone • Offer support to someone • Respond to voicemails and emails Make a list of ways to give to and receive from others that are simple. Nothing too challenging. Start small. Be present.	Information about emotional consequences	Attitudes - Affective	Motivation	MSS - Prodromal	Health	2	4	2	10				8	6	4	1	6	5	2	2	4	2
Toolbox	Coping	Depression – Dial Up	Increase Offers	Giving to others repairs mild drops in mood. Start easy and slow. But go! • Offer help to someone • Offer support to someone • Respond to voicemails and emails Make a list of ways to give to and receive from others that are simple. Nothing too challenging. Start small. Be present.	Graded tasks	Practice	Volition	MSS - Prodromal	Health	2	4	2	10				4	8	6	2	6	5	2	2	4	2
Toolbox	Coping	Depression – Dial Up	Increase Offers	Giving to others repairs mild drops in mood. Start easy and slow. But go! • Offer help to someone • Offer support to someone • Respond to voicemails and emails Make a list of ways to give to and receive from others that are simple. Nothing too challenging. Start small. Be present.	Restructuring the social environment	Support	Environment	MSS - Prodromal	Health	2	4	2	10				1	3	2	3	6	5	2	2	4	2
Toolbox	Coping	Depression – Dial Up	DIY up	We all have things we do to pick ourselves up. You do as well. Perhaps you have not used them to manage your symptoms, but you can! Click the link below for an example: <Insert link> HEALTHY THINGS I HAVE DONE IN THE PAST TO PICK (DIAL) MYSELF UP: My strengths: Good sense of humor, hopeful, creative Things I am good at: Running, piano, cooking, writing poetry Things I enjoy: Cooking, visiting wit…	Verbal persuasion about capability	Self-Efficacy - Coping	Motivation	MSS	Health	2	4	2	11				1	15	6	1	5	5	2	2	5	2
[truncated: 1,619 more rows]

## Sheet: App Codes Abbreviations
Abbreviation	Name	Note
BCTC	Behavior Change Technique Number
PC	Determinant Number
PCC	Determinant Number - Condensed
DC	Domain Number
TC	Target Number
TCC	Target Number - Condensed
OC	Outcome Number
OCC	Outcome Number - Condensed
[truncated: 9 more rows]

## Sheet: Codebook
BCF Domain	BCF Determinant	Behavior Change Technique	Definition (BCT,LW,MI,SDT,CT)	Examples (BCT, LW)	Coding Notes (BCT, LW)	BCT Hierarchical Clustering	TDF Top-Down Clustering	MI Clustering	SDT Clustering	CT TF	BCF DoN	BCF DeN	BCF TN	BCT HCN	MI TN	SD TN	Reference
[truncated: 137 more rows]

[truncated: 2 more sheets:  Methods, References]
